# Supplementary material for: Differences in rating of health related quality of life on the EQ-5D-5 L between ethnic groups
Source: Qual Life Res. 2025 Oct 23;34(11):3231–43. doi: 10.1007/s11136-025-04082-y (PMC12681471; doi:10.1007/s11136-025-04082-y)
Supplement: Supplementary file 1 — Supplementary Material 1 [file 11136_2025_4082_MOESM1_ESM.xlsx]

## Sheet: Index
Sheet	Description
Model vars	Model settings
Model 1	Full results of Model 1
Model 2	Full results of Model 2
Model 3	Full results of Model 3 (main results)
Model 4	Full results of Model 4
Model 5	Full results of Model 5
Model 6	Full results of Model 6
Model 7	Full results of Model 7
Std. coef.	Standardized coefficients (Model 3)
PE - Age	Partial effect of age (Model 3)
PE - Sex	Partial effect of sex (Model 3)
EG - Freq	Ethnic group frequencies and comparison with census

## Sheet: Models vars
	Model 1	Model 2	Model 3 (main results)	Model 4	Model 5	Model 6	Model 7
Latent health equation
Long term conditions	x	x	x	x	x	x	x
Multiple long term conditions		x	x	x	x	x	x
Activities limited today	x	x	x	x	x	x	x
Sex				x
Age Group				x
Sex:Age Group				x
Deprivation tercile					x
General Practitioner visits						x
Nurse visits						x
Threshold equation
Sex	x	x	x		x	x	x
Age Group	x	x	x		x	x	x
Sex:Age Group	x	x	x		x	x	x
Ethnic group (higher level)	x	x	x	x	x	x
Deprivation tercile			x	x		x	x
Ethnic group (higher level):Deprivation tercile			x	x		x
General Practitioner visits			x	x	x		x
Nurse visits			x	x	x		x
Wave fixed effects	x	x	x	x	x	x	x
Ethnic group (lower level)							x

## Sheet: Model 1
LL	-1482897	-731999	-1634713	-2421305	-2148005
AIC	2966004	1464208	3269637	4842820	4296220
Standar error in parentheses, *pv<0.05, **pv<0.01, ***pv<0.001
Variable	mobility	self_care	usual_act	pain	anxiety
Alzheimer’s disease or dementia	0.223*** (0.018)	0.818*** (0.019)	0.628*** (0.018)	-0.118*** (0.018)	0.44*** (0.018)
Angina or long-term heart problem	0.38*** (0.004)	0.286*** (0.005)	0.414*** (0.004)	0.283*** (0.004)	0.261*** (0.004)
Arthritis or long-term joint problem	0.991*** (0.002)	0.721*** (0.003)	0.87*** (0.002)	1.174*** (0.002)	0.285*** (0.003)
Asthma or long-term chest problem	0.226*** (0.003)	0.186*** (0.004)	0.221*** (0.003)	0.134*** (0.002)	0.143*** (0.002)
Blindness or severe visual impairment	0.595*** (0.01)	0.59*** (0.011)	0.646*** (0.009)	0.166*** (0.01)	0.28*** (0.01)
Cancer in the last 5 years	0.296*** (0.005)	0.338*** (0.006)	0.456*** (0.005)	0.305*** (0.004)	0.281*** (0.004)
Deafness or severe hearing impairment	0.103*** (0.005)	0.085*** (0.006)	0.099*** (0.005)	0.119*** (0.005)	0.146*** (0.005)
Diabetes	0.374*** (0.003)	0.342*** (0.004)	0.301*** (0.003)	0.261*** (0.003)	0.194*** (0.003)
Epilepsy	0.521*** (0.007)	0.706*** (0.008)	0.54*** (0.007)	0.154*** (0.007)	0.282*** (0.007)
High blood pressure	0.141*** (0.002)	0.049*** (0.003)	0.082*** (0.002)	0.099*** (0.002)	0.116*** (0.002)
Kidney or liver disease	0.341*** (0.006)	0.308*** (0.007)	0.339*** (0.006)	0.345*** (0.006)	0.245*** (0.006)
Long-term back problem	0.747*** (0.003)	0.615*** (0.003)	0.796*** (0.002)	1.171*** (0.002)	0.358*** (0.003)
Long-term mental health problem	0.442*** (0.004)	0.716*** (0.004)	0.888*** (0.003)	0.349*** (0.003)	1.737*** (0.003)
Long-term neurological problem	1.123*** (0.005)	1.055*** (0.005)	1.104*** (0.005)	0.985*** (0.005)	0.572*** (0.005)
Another long-term condition	0.512*** (0.002)	0.516*** (0.003)	0.615*** (0.002)	0.621*** (0.002)	0.415*** (0.002)
Activities limited today - Yes, limited a little	0.486*** (0.002)	0.312*** (0.003)	0.573*** (0.002)	0.636*** (0.002)	0.354*** (0.002)
Activities limited today - Yes, limited a lot	1.027*** (0.004)	0.963*** (0.004)	1.175*** (0.004)	1.098*** (0.004)	0.675*** (0.004)
(L).1|2	1.829*** (0.005)	2.369*** (0.007)	1.553*** (0.004)	0.826*** (0.004)	0.726*** (0.004)
(L).2|3	-0.434*** (0.009)	-0.783*** (0.016)	-0.273*** (0.007)	0.021*** (0.004)	-0.168*** (0.005)
(L).3|4	-0.583*** (0.015)	-0.718*** (0.022)	-0.417*** (0.012)	-0.131*** (0.008)	-0.149*** (0.008)
(L).4|5	-0.562*** (0.023)	-1.128*** (0.038)	-0.461*** (0.02)	-0.149*** (0.015)	-0.424*** (0.016)
(G).age_group 35 to 44.1|2	-0.132*** (0.005)	-0.086*** (0.007)	-0.073*** (0.005)	-0.161*** (0.004)	0.029*** (0.004)
(G).age_group 35 to 44.2|3	0.03** (0.01)	0.004 (0.018)	0.013. (0.008)	0.04*** (0.005)	0.041*** (0.005)
(G).age_group 35 to 44.3|4	0.065*** (0.017)	0.213*** (0.024)	0.046*** (0.013)	0.041*** (0.009)	0.056*** (0.008)
(G).age_group 35 to 44.4|5	0.454*** (0.026)	0.462*** (0.041)	0.176*** (0.021)	0.08*** (0.016)	-0.044** (0.016)
(G).age_group 45 to 54.1|2	-0.358*** (0.005)	-0.213*** (0.007)	-0.212*** (0.004)	-0.386*** (0.004)	0.018*** (0.004)
(G).age_group 45 to 54.2|3	0.098*** (0.009)	0.027. (0.016)	0.081*** (0.007)	0.134*** (0.004)	0.065*** (0.005)
(G).age_group 45 to 54.3|4	0.169*** (0.015)	0.378*** (0.022)	0.116*** (0.012)	0.146*** (0.008)	0.082*** (0.008)
(G).age_group 45 to 54.4|5	0.741*** (0.023)	0.738*** (0.038)	0.308*** (0.019)	0.198*** (0.015)	0.006 (0.015)
(G).age_group 55 to 64.1|2	-0.529*** (0.005)	-0.263*** (0.007)	-0.279*** (0.005)	-0.489*** (0.004)	0.105*** (0.004)
(G).age_group 55 to 64.2|3	0.162*** (0.009)	0.021 (0.016)	0.119*** (0.007)	0.229*** (0.005)	0.065*** (0.005)
(G).age_group 55 to 64.3|4	0.275*** (0.015)	0.452*** (0.021)	0.197*** (0.012)	0.246*** (0.008)	0.137*** (0.008)
(G).age_group 55 to 64.4|5	0.877*** (0.023)	0.791*** (0.037)	0.337*** (0.019)	0.341*** (0.015)	0.078*** (0.017)
(G).age_group 65 to 74.1|2	-0.699*** (0.005)	-0.258*** (0.007)	-0.35*** (0.005)	-0.576*** (0.004)	0.252*** (0.004)
(G).age_group 65 to 74.2|3	0.226*** (0.009)	0.069*** (0.016)	0.17*** (0.007)	0.298*** (0.005)	0.12*** (0.006)
(G).age_group 65 to 74.3|4	0.394*** (0.014)	0.479*** (0.022)	0.268*** (0.012)	0.374*** (0.008)	0.22*** (0.01)
(G).age_group 65 to 74.4|5	0.88*** (0.023)	0.608*** (0.039)	0.226*** (0.02)	0.424*** (0.015)	-0.003 (0.023)
(G).sexMale.1|2	-0.105*** (0.005)	-0.184*** (0.007)	-0.072*** (0.005)	-0.007. (0.004)	0.079*** (0.004)
(G).sexMale.2|3	-0.059*** (0.011)	-0.179*** (0.019)	-0.148*** (0.009)	0.034*** (0.005)	-0.133*** (0.006)
(G).sexMale.3|4	-0.108*** (0.018)	-0.095*** (0.025)	-0.099*** (0.014)	-0.021* (0.01)	-0.109*** (0.009)
(G).sexMale.4|5	-0.184*** (0.029)	-0.095* (0.043)	-0.072** (0.023)	-0.042* (0.019)	-0.049** (0.016)
(G).ethnic_groupMixed or multiple ethnic background.1|2	-0.025* (0.011)	-0.071*** (0.014)	-0.021* (0.01)	-0.063*** (0.009)	-0.054*** (0.009)
(G).ethnic_groupMixed or multiple ethnic background.2|3	0.004 (0.019)	-0.018 (0.032)	0.04* (0.016)	0.012 (0.01)	0.032** (0.012)
(G).ethnic_groupMixed or multiple ethnic background.3|4	-0.003 (0.028)	0.026 (0.036)	-0.01 (0.025)	-0.027 (0.017)	-0.048* (0.019)
(G).ethnic_groupMixed or multiple ethnic background.4|5	0.148*** (0.037)	0.01 (0.062)	0.021 (0.037)	-0.008 (0.029)	-0.028 (0.034)
(G).ethnic_groupAsian.1|2	0.016*** (0.005)	-0.057*** (0.006)	0.118*** (0.004)	-0.037*** (0.004)	0.16*** (0.004)
(G).ethnic_groupAsian.2|3	0.021** (0.008)	0.004 (0.013)	0.001 (0.007)	0.012** (0.004)	0.035*** (0.005)
(G).ethnic_groupAsian.3|4	0.008 (0.011)	-0.182*** (0.016)	-0.067*** (0.011)	-0.077*** (0.007)	-0.256*** (0.01)
(G).ethnic_groupAsian.4|5	0.075*** (0.016)	0.058* (0.024)	0.029. (0.016)	0.026* (0.012)	-0.078*** (0.017)
(G).ethnic_groupBlack.1|2	0.003 (0.007)	-0.032*** (0.009)	0.151*** (0.007)	-0.036*** (0.005)	0.277*** (0.006)
(G).ethnic_groupBlack.2|3	-0.043*** (0.012)	-0.075*** (0.021)	-0.078*** (0.011)	-0.044*** (0.006)	-0.083*** (0.009)
(G).ethnic_groupBlack.3|4	-0.019 (0.017)	-0.099*** (0.024)	-0.08*** (0.017)	-0.081*** (0.011)	-0.22*** (0.015)
(G).ethnic_groupBlack.4|5	-0.026 (0.023)	0.039 (0.039)	0.038 (0.025)	0.085*** (0.017)	-0.044. (0.027)
(G).ethnic_groupOther ethnic group.1|2	-0.073*** (0.007)	-0.162*** (0.008)	0.097*** (0.007)	-0.041*** (0.006)	0.1*** (0.006)
(G).ethnic_groupOther ethnic group.2|3	-0.009 (0.011)	0.024 (0.018)	-0.037*** (0.011)	-0.052*** (0.007)	-0.018* (0.009)
(G).ethnic_groupOther ethnic group.3|4	-0.082*** (0.016)	-0.274*** (0.022)	-0.144*** (0.016)	-0.159*** (0.011)	-0.375*** (0.014)
(G).ethnic_groupOther ethnic group.4|5	0.012 (0.019)	0.031 (0.029)	-0.003 (0.021)	0.039** (0.015)	-0.048* (0.021)
(G).time_fe4.1|2	0.073*** (0.004)	0.035*** (0.006)	0.071*** (0.004)	0.055*** (0.004)	0.016*** (0.004)
(G).time_fe4.2|3	-0.011 (0.007)	-0.011 (0.013)	-0.004 (0.006)	0.005 (0.004)	0.004 (0.005)
(G).time_fe4.3|4	-0.01 (0.01)	-0.003 (0.015)	-0.012 (0.009)	0.002 (0.007)	0.008 (0.008)
(G).time_fe4.4|5	0.009 (0.014)	0.051* (0.026)	-0.001 (0.014)	-0.008 (0.011)	0.035* (0.016)
(G).time_fe5.1|2	0.009* (0.004)	0.011. (0.006)	0.012** (0.004)	0.005 (0.004)	0.005 (0.004)
(G).time_fe5.2|3	-0.009 (0.007)	-0.031* (0.013)	-0.006 (0.006)	-0.006 (0.004)	-0.011* (0.005)
(G).time_fe5.3|4	0.008 (0.01)	-0.008 (0.015)	0.004 (0.009)	0.007 (0.007)	-0.004 (0.009)
(G).time_fe5.4|5	-0.006 (0.014)	0.004 (0.027)	0.015 (0.015)	0.006 (0.012)	0.021 (0.017)
(G).time_fe6.1|2	0.067*** (0.004)	0.033*** (0.006)	0.055*** (0.004)	0.023*** (0.004)	-0.001 (0.004)
(G).time_fe6.2|3	-0.005 (0.007)	-0.003 (0.013)	0 (0.006)	0.018*** (0.004)	0.002 (0.005)
(G).time_fe6.3|4	-0.01 (0.01)	-0.011 (0.015)	-0.002 (0.009)	0.01 (0.007)	0.017* (0.009)
(G).time_fe6.4|5	-0.008 (0.014)	-0.038 (0.027)	0.006 (0.015)	-0.004 (0.012)	0.038* (0.017)
(G).time_fe7.1|2	0.005 (0.004)	0.021*** (0.006)	0.02*** (0.004)	0.007. (0.004)	0.018*** (0.004)
(G).time_fe7.2|3	0.019** (0.007)	-0.009 (0.013)	-0.013* (0.007)	-0.007. (0.004)	-0.024*** (0.006)
(G).time_fe7.3|4	0.01 (0.01)	-0.03. (0.015)	0.005 (0.01)	0.003 (0.007)	0.019* (0.009)
(G).time_fe7.4|5	-0.004 (0.014)	-0.012 (0.027)	0.006 (0.015)	-0.02. (0.012)	0.006 (0.017)
(G).time_fe8.1|2	0.075*** (0.004)	0.041*** (0.006)	0.077*** (0.004)	0.047*** (0.004)	0.015*** (0.004)
(G).time_fe8.2|3	0.016* (0.007)	0.01 (0.013)	0.003 (0.007)	0.001 (0.004)	-0.012* (0.005)
(G).time_fe8.3|4	-0.011 (0.01)	-0.026. (0.015)	0.011 (0.01)	0.021** (0.007)	0.029*** (0.009)
(G).time_fe8.4|5	-0.058*** (0.014)	-0.03 (0.027)	-0.016 (0.015)	-0.018 (0.012)	0.012 (0.017)
(G).time_fe9.1|2	0.015** (0.004)	0.032*** (0.006)	0.025*** (0.004)	0.009* (0.004)	0.012*** (0.004)
(G).time_fe9.2|3	0.015* (0.007)	-0.023. (0.013)	-0.008 (0.007)	-0.015*** (0.004)	-0.018** (0.006)
(G).time_fe9.3|4	0.021* (0.01)	-0.04** (0.015)	0.005 (0.01)	0.012. (0.007)	0.031*** (0.009)
(G).time_fe9.4|5	-0.037* (0.015)	-0.039 (0.027)	-0.001 (0.015)	-0.032** (0.012)	0.016 (0.017)
(G).time_fe10.1|2	0.067*** (0.004)	0.044*** (0.006)	0.064*** (0.004)	0.015*** (0.004)	-0.013*** (0.004)
(G).time_fe10.2|3	0.001 (0.007)	-0.02 (0.013)	-0.003 (0.007)	0.004 (0.004)	-0.007 (0.006)
(G).time_fe10.3|4	0.001 (0.01)	-0.032* (0.015)	-0.006 (0.01)	0.012. (0.007)	0.029*** (0.009)
(G).time_fe10.4|5	-0.064*** (0.015)	-0.059* (0.027)	-0.014 (0.015)	-0.024* (0.012)	0.011 (0.017)
(G).time_fe11.1|2	0.086*** (0.004)	0.043*** (0.005)	0.084*** (0.004)	0.017*** (0.003)	-0.039*** (0.003)
(G).time_fe11.2|3	-0.002 (0.006)	-0.014 (0.011)	0.005 (0.006)	0.007. (0.004)	-0.002 (0.005)
(G).time_fe11.3|4	0.02* (0.009)	-0.036** (0.013)	0.001 (0.008)	0.012* (0.006)	0.03*** (0.007)
(G).time_fe11.4|5	-0.045*** (0.012)	0.007 (0.023)	-0.012 (0.013)	-0.022* (0.01)	0.01 (0.015)
(G).age_group35 to 44:sexMale.1|2	0.034*** (0.007)	0.065*** (0.01)	0.034*** (0.007)	-0.009 (0.005)	-0.015** (0.005)
(G).age_group35 to 44:sexMale.2|3	0.036* (0.014)	0.142*** (0.024)	0.082*** (0.011)	0.024*** (0.007)	0.022** (0.008)
(G).age_group35 to 44:sexMale.3|4	0.052* (0.023)	0.052 (0.032)	0.053** (0.018)	0.012 (0.013)	0.008 (0.012)
(G).age_group35 to 44:sexMale.4|5	0.035 (0.035)	0.008 (0.054)	-0.02 (0.029)	-0.051* (0.024)	0.084*** (0.023)
(G).age_group45 to 54:sexMale.1|2	0.067*** (0.007)	0.096*** (0.009)	0.061*** (0.006)	0.048*** (0.005)	0.016** (0.005)
(G).age_group45 to 54:sexMale.2|3	-0.005 (0.013)	0.147*** (0.022)	0.056*** (0.011)	-0.031*** (0.006)	0.01 (0.008)
(G).age_group45 to 54:sexMale.3|4	0.059** (0.021)	0.063* (0.029)	0.069*** (0.017)	-0.008 (0.012)	0.036** (0.012)
(G).age_group45 to 54:sexMale.4|5	0.079* (0.032)	0.029 (0.049)	-0.003 (0.026)	0.01 (0.022)	0.121*** (0.022)
(G).age_group55 to 64:sexMale.1|2	0.039*** (0.007)	0.071*** (0.009)	0.011. (0.006)	0.03*** (0.005)	0.039*** (0.005)
(G).age_group55 to 64:sexMale.2|3	-0.008 (0.013)	0.171*** (0.022)	0.078*** (0.011)	-0.059*** (0.006)	0.026*** (0.008)
(G).age_group55 to 64:sexMale.3|4	0.07*** (0.02)	0.1*** (0.028)	0.072*** (0.016)	-0.011 (0.012)	0.06*** (0.012)
(G).age_group55 to 64:sexMale.4|5	0.221*** (0.031)	0.158** (0.049)	0.032 (0.026)	0.018 (0.021)	0.131*** (0.023)
(G).age_group65 to 74:sexMale.1|2	0.037*** (0.007)	0.059*** (0.009)	0.016* (0.007)	0.07*** (0.006)	0.117*** (0.006)
(G).age_group65 to 74:sexMale.2|3	-0.023. (0.013)	0.187*** (0.022)	0.088*** (0.01)	-0.06*** (0.007)	0.024** (0.009)
(G).age_group65 to 74:sexMale.3|4	0.065** (0.02)	0.084** (0.029)	0.092*** (0.016)	-0.012 (0.012)	0.073*** (0.014)
(G).age_group65 to 74:sexMale.4|5	0.224*** (0.031)	0.185*** (0.051)	0.028 (0.027)	0.023 (0.022)	0.117*** (0.033)

## Sheet: Model 2
LL	-1470013	-726109	-1614493	-2403851	-2145099
AIC	2940289	1452480	3229249	4807964	4290461
Standar error in parentheses, *pv<0.05, **pv<0.01, ***pv<0.001
Variable	mobility	self_care	usual_act	pain	anxiety
Alzheimer’s disease or dementia	0.315*** (0.018)	0.904*** (0.019)	0.751*** (0.018)	-0.06*** (0.018)	0.489*** (0.018)
Angina or long-term heart problem	0.546*** (0.006)	0.419*** (0.008)	0.596*** (0.006)	0.358*** (0.005)	0.332*** (0.006)
Arthritis or long-term joint problem	1.281*** (0.004)	0.936*** (0.005)	1.183*** (0.004)	1.444*** (0.004)	0.339*** (0.004)
Asthma or long-term chest problem	0.288*** (0.004)	0.226*** (0.006)	0.303*** (0.004)	0.132*** (0.003)	0.157*** (0.003)
Blindness or severe visual impairment	0.629*** (0.01)	0.619*** (0.011)	0.694*** (0.009)	0.191*** (0.01)	0.298*** (0.01)
Cancer in the last 5 years	0.386*** (0.006)	0.449*** (0.007)	0.572*** (0.005)	0.368*** (0.005)	0.34*** (0.005)
Deafness or severe hearing impairment	0.225*** (0.007)	0.197*** (0.01)	0.224*** (0.007)	0.183*** (0.006)	0.205*** (0.007)
Diabetes	0.458*** (0.005)	0.428*** (0.007)	0.394*** (0.005)	0.29*** (0.004)	0.24*** (0.005)
Epilepsy	0.542*** (0.007)	0.728*** (0.008)	0.57*** (0.007)	0.165*** (0.007)	0.288*** (0.007)
High blood pressure	0.188*** (0.004)	0.043*** (0.006)	0.132*** (0.004)	0.12*** (0.003)	0.158*** (0.003)
Kidney or liver disease	0.367*** (0.006)	0.33*** (0.007)	0.374*** (0.006)	0.363*** (0.006)	0.259*** (0.006)
Long-term back problem	1.035*** (0.004)	0.853*** (0.005)	1.134*** (0.004)	1.459*** (0.003)	0.417*** (0.004)
Long-term mental health problem	0.555*** (0.004)	0.911*** (0.005)	1.125*** (0.004)	0.378*** (0.004)	1.827*** (0.004)
Long-term neurological problem	1.158*** (0.005)	1.09*** (0.005)	1.155*** (0.005)	1.012*** (0.005)	0.587*** (0.005)
Another long-term condition	0.66*** (0.003)	0.671*** (0.004)	0.79*** (0.003)	0.74*** (0.003)	0.481*** (0.003)
Activities limited today - Yes, limited a little	0.475*** (0.002)	0.296*** (0.003)	0.563*** (0.002)	0.63*** (0.002)	0.349*** (0.002)
Activities limited today - Yes, limited a lot	1.034*** (0.004)	0.961*** (0.004)	1.191*** (0.004)	1.105*** (0.004)	0.678*** (0.004)
Angina or long-term heart problem and Arthritis or long-term joint problem	-0.335*** (0.009)	-0.203*** (0.01)	-0.362*** (0.009)	-0.199*** (0.008)	-0.108*** (0.009)
Angina or long-term heart problem and Diabetes	-0.041*** (0.01)	-0.082*** (0.012)	-0.068*** (0.01)	-0.008 (0.01)	-0.087*** (0.01)
Angina or long-term heart problem and High blood pressure	-0.057*** (0.008)	-0.02. (0.011)	-0.054*** (0.008)	-0.009 (0.008)	-0.035*** (0.008)
Arthritis or long-term joint problem and Asthma or long-term chest problem	-0.017* (0.008)	0.083*** (0.01)	-0.019* (0.008)	0.063*** (0.007)	0.056*** (0.008)
Arthritis or long-term joint problem and Deafness or severe hearing impairment	-0.221*** (0.01)	-0.166*** (0.013)	-0.227*** (0.01)	-0.16*** (0.01)	-0.094*** (0.011)
Arthritis or long-term joint problem and Diabetes	-0.104*** (0.011)	-0.053*** (0.013)	-0.085*** (0.011)	-0.016 (0.011)	0.024* (0.011)
Arthritis or long-term joint problem and High blood pressure	0.004 (0.007)	0.08*** (0.009)	0.019** (0.007)	0.028*** (0.006)	0.002 (0.007)
Arthritis or long-term joint problem and Long-term back problem	-0.555*** (0.007)	-0.263*** (0.008)	-0.508*** (0.007)	-0.792*** (0.006)	0.022** (0.007)
Arthritis or long-term joint problem and Long-term mental health problem	-0.241*** (0.009)	-0.363*** (0.009)	-0.536*** (0.008)	-0.07*** (0.008)	-0.219*** (0.008)
Arthritis or long-term joint problem and Another long-term condition	-0.319*** (0.006)	-0.25*** (0.007)	-0.334*** (0.006)	-0.339*** (0.006)	-0.101*** (0.006)
Asthma or long-term chest problem and Diabetes	-0.032*** (0.009)	-0.063*** (0.011)	-0.051*** (0.009)	0.012 (0.009)	-0.028** (0.009)
Asthma or long-term chest problem and High blood pressure	0.117*** (0.008)	0.153*** (0.011)	0.126*** (0.008)	0.123*** (0.007)	0.045*** (0.008)
Asthma or long-term chest problem and Long-term back problem	-0.112*** (0.007)	-0.11*** (0.008)	-0.162*** (0.007)	-0.06*** (0.007)	-0.041*** (0.007)
Asthma or long-term chest problem and Another long-term condition	-0.101*** (0.007)	-0.09*** (0.008)	-0.128*** (0.007)	-0.008 (0.006)	-0.067*** (0.006)
Cancer in the last 5 years and High blood pressure	-0.23*** (0.01)	-0.289*** (0.013)	-0.31*** (0.01)	-0.192*** (0.009)	-0.202*** (0.01)
Deafness or severe hearing impairment and High blood pressure	-0.047*** (0.011)	-0.054*** (0.013)	-0.04*** (0.011)	0.006 (0.01)	-0.069*** (0.011)
Diabetes and High blood pressure	-0.016* (0.007)	0.013 (0.01)	0.005 (0.008)	0.011. (0.007)	-0.045*** (0.007)
Diabetes and Long-term back problem	-0.061*** (0.008)	-0.068*** (0.01)	-0.1*** (0.008)	-0.024** (0.008)	-0.006 (0.009)
Diabetes and Another long-term condition	0.018* (0.008)	0.002 (0.01)	-0.03*** (0.008)	-0.01 (0.008)	-0.036*** (0.009)
High blood pressure and Long-term back problem	-0.078*** (0.008)	0.021* (0.01)	-0.085*** (0.007)	-0.055*** (0.007)	0.02** (0.008)
High blood pressure and Another long-term condition	-0.065*** (0.006)	-0.022** (0.007)	-0.092*** (0.006)	-0.088*** (0.005)	-0.106*** (0.006)
Long-term back problem and Long-term mental health problem	-0.17*** (0.008)	-0.329*** (0.009)	-0.536*** (0.008)	-0.036*** (0.008)	-0.289*** (0.008)
Long-term back problem and Another long-term condition	-0.246*** (0.006)	-0.247*** (0.007)	-0.327*** (0.006)	-0.306*** (0.006)	-0.115*** (0.006)
Arthritis or long-term joint problem, Asthma or long-term chest problem and High blood pressure	-0.183*** (0.014)	-0.216*** (0.017)	-0.178*** (0.014)	-0.184*** (0.013)	-0.1*** (0.014)
Arthritis or long-term joint problem, Diabetes and High blood pressure	-0.088*** (0.015)	-0.102*** (0.017)	-0.065*** (0.015)	-0.116*** (0.014)	-0.055*** (0.015)
Arthritis or long-term joint problem, High blood pressure and Long-term back problem	0.079*** (0.012)	-0.024. (0.014)	0.081*** (0.012)	0.084*** (0.012)	-0.04** (0.012)
(L).1|2	1.904*** (0.005)	2.463*** (0.007)	1.64*** (0.005)	0.856*** (0.004)	0.741*** (0.004)
(L).2|3	-0.412*** (0.009)	-0.768*** (0.016)	-0.24*** (0.007)	0.043*** (0.004)	-0.162*** (0.005)
(L).3|4	-0.569*** (0.015)	-0.709*** (0.022)	-0.395*** (0.012)	-0.112*** (0.008)	-0.139*** (0.008)
(L).4|5	-0.558*** (0.023)	-1.126*** (0.038)	-0.453*** (0.02)	-0.148*** (0.015)	-0.415*** (0.016)
(G).age_group35 to 44.1|2	-0.119*** (0.005)	-0.078*** (0.007)	-0.061*** (0.005)	-0.154*** (0.004)	0.034*** (0.004)
(G).age_group35 to 44.2|3	0.025* (0.01)	-0.005 (0.018)	0.004 (0.008)	0.04*** (0.005)	0.039*** (0.005)
(G).age_group35 to 44.3|4	0.051** (0.017)	0.199*** (0.024)	0.026* (0.013)	0.034*** (0.009)	0.049*** (0.008)
(G).age_group35 to 44.4|5	0.434*** (0.026)	0.45*** (0.041)	0.152*** (0.021)	0.062*** (0.016)	-0.055*** (0.016)
(G).age_group45 to 54.1|2	-0.336*** (0.005)	-0.197*** (0.007)	-0.186*** (0.004)	-0.372*** (0.004)	0.029*** (0.004)
(G).age_group45 to 54.2|3	0.085*** (0.009)	0.009 (0.016)	0.06*** (0.007)	0.132*** (0.004)	0.06*** (0.005)
(G).age_group45 to 54.3|4	0.142*** (0.015)	0.352*** (0.022)	0.074*** (0.012)	0.124*** (0.008)	0.067*** (0.008)
(G).age_group45 to 54.4|5	0.702*** (0.023)	0.721*** (0.038)	0.263*** (0.019)	0.155*** (0.015)	-0.014 (0.015)
(G).age_group55 to 64.1|2	-0.493*** (0.005)	-0.232*** (0.007)	-0.235*** (0.005)	-0.463*** (0.004)	0.124*** (0.004)
(G).age_group55 to 64.2|3	0.143*** (0.009)	0 (0.016)	0.09*** (0.007)	0.224*** (0.005)	0.058*** (0.005)
(G).age_group55 to 64.3|4	0.24*** (0.014)	0.426*** (0.021)	0.147*** (0.012)	0.206*** (0.008)	0.115*** (0.008)
(G).age_group55 to 64.4|5	0.83*** (0.023)	0.771*** (0.037)	0.288*** (0.019)	0.278*** (0.015)	0.049** (0.017)
(G).age_group65 to 74.1|2	-0.65*** (0.005)	-0.209*** (0.007)	-0.285*** (0.005)	-0.538*** (0.004)	0.279*** (0.004)
(G).age_group65 to 74.2|3	0.205*** (0.009)	0.05** (0.016)	0.14*** (0.007)	0.29*** (0.005)	0.112*** (0.006)
(G).age_group65 to 74.3|4	0.359*** (0.014)	0.459*** (0.022)	0.224*** (0.012)	0.321*** (0.008)	0.201*** (0.01)
(G).age_group65 to 74.4|5	0.837*** (0.023)	0.596*** (0.039)	0.19*** (0.02)	0.353*** (0.015)	-0.027 (0.023)
(G).sexMale.1|2	-0.106*** (0.005)	-0.187*** (0.007)	-0.072*** (0.005)	-0.006 (0.004)	0.081*** (0.004)
(G).sexMale.2|3	-0.056*** (0.011)	-0.172*** (0.019)	-0.142*** (0.009)	0.035*** (0.005)	-0.132*** (0.006)
(G).sexMale.3|4	-0.104*** (0.018)	-0.089*** (0.025)	-0.09*** (0.014)	-0.019. (0.01)	-0.108*** (0.009)
(G).sexMale.4|5	-0.179*** (0.029)	-0.09* (0.043)	-0.063** (0.023)	-0.039* (0.019)	-0.047** (0.016)
(G).ethnic_groupMixed or multiple ethnic background.1|2	-0.027* (0.011)	-0.072*** (0.014)	-0.021* (0.01)	-0.064*** (0.009)	-0.054*** (0.009)
(G).ethnic_groupMixed or multiple ethnic background.2|3	0.001 (0.019)	-0.017 (0.032)	0.038* (0.016)	0.01 (0.01)	0.032** (0.012)
(G).ethnic_groupMixed or multiple ethnic background.3|4	-0.001 (0.028)	0.027 (0.036)	-0.007 (0.025)	-0.025 (0.017)	-0.047* (0.019)
(G).ethnic_groupMixed or multiple ethnic background.4|5	0.142*** (0.037)	0.009 (0.062)	0.02 (0.037)	-0.003 (0.029)	-0.027 (0.034)
(G).ethnic_groupAsian.1|2	0.007 (0.005)	-0.069*** (0.006)	0.109*** (0.004)	-0.043*** (0.004)	0.159*** (0.004)
(G).ethnic_groupAsian.2|3	0.023** (0.008)	0.013 (0.013)	0.004 (0.007)	0.01* (0.004)	0.035*** (0.005)
(G).ethnic_groupAsian.3|4	0.014 (0.011)	-0.173*** (0.016)	-0.061*** (0.011)	-0.071*** (0.007)	-0.256*** (0.01)
(G).ethnic_groupAsian.4|5	0.075*** (0.016)	0.062** (0.024)	0.033* (0.016)	0.037** (0.012)	-0.079*** (0.017)
(G).ethnic_groupBlack.1|2	-0.005 (0.007)	-0.041*** (0.009)	0.147*** (0.007)	-0.041*** (0.005)	0.279*** (0.006)
(G).ethnic_groupBlack.2|3	-0.038** (0.012)	-0.065** (0.021)	-0.072*** (0.011)	-0.044*** (0.006)	-0.083*** (0.009)
(G).ethnic_groupBlack.3|4	-0.01 (0.017)	-0.092*** (0.024)	-0.069*** (0.017)	-0.074*** (0.011)	-0.22*** (0.015)
(G).ethnic_groupBlack.4|5	-0.014 (0.023)	0.039 (0.039)	0.044. (0.025)	0.097*** (0.017)	-0.043 (0.027)
(G).ethnic_groupOther ethnic group.1|2	-0.078*** (0.007)	-0.173*** (0.009)	0.094*** (0.007)	-0.042*** (0.006)	0.099*** (0.006)
(G).ethnic_groupOther ethnic group.2|3	-0.012 (0.011)	0.027 (0.018)	-0.042*** (0.011)	-0.054*** (0.007)	-0.019* (0.009)
(G).ethnic_groupOther ethnic group.3|4	-0.081*** (0.016)	-0.272*** (0.022)	-0.146*** (0.016)	-0.157*** (0.01)	-0.379*** (0.014)
(G).ethnic_groupOther ethnic group.4|5	0.008 (0.019)	0.029 (0.029)	-0.008 (0.021)	0.045** (0.015)	-0.052* (0.021)
(G).time_fe4.1|2	0.073*** (0.004)	0.032*** (0.006)	0.071*** (0.004)	0.054*** (0.004)	0.016*** (0.004)
(G).time_fe4.2|3	-0.014. (0.007)	-0.012 (0.013)	-0.008 (0.006)	0.004 (0.004)	0.004 (0.005)
(G).time_fe4.3|4	-0.013 (0.01)	-0.003 (0.015)	-0.016. (0.009)	-0.001 (0.007)	0.007 (0.008)
(G).time_fe4.4|5	0.007 (0.014)	0.052* (0.026)	-0.001 (0.014)	-0.009 (0.012)	0.034* (0.016)
(G).time_fe5.1|2	0.009* (0.004)	0.011. (0.006)	0.013** (0.004)	0.005 (0.004)	0.005 (0.004)
(G).time_fe5.2|3	-0.01 (0.007)	-0.032* (0.013)	-0.008 (0.006)	-0.007. (0.004)	-0.011* (0.005)
(G).time_fe5.3|4	0.008 (0.01)	-0.006 (0.015)	0.003 (0.009)	0.006 (0.007)	-0.004 (0.009)
(G).time_fe5.4|5	-0.004 (0.014)	0.007 (0.027)	0.015 (0.015)	0.008 (0.012)	0.022 (0.017)
(G).time_fe6.1|2	0.068*** (0.004)	0.031*** (0.006)	0.055*** (0.004)	0.022*** (0.004)	-0.001 (0.004)
(G).time_fe6.2|3	-0.007 (0.007)	-0.005 (0.013)	-0.003 (0.006)	0.017*** (0.004)	0.002 (0.005)
(G).time_fe6.3|4	-0.013 (0.01)	-0.013 (0.015)	-0.005 (0.009)	0.008 (0.007)	0.017. (0.009)
(G).time_fe6.4|5	-0.01 (0.014)	-0.038 (0.027)	0.006 (0.015)	-0.006 (0.012)	0.038* (0.017)
(G).time_fe7.1|2	0.004 (0.004)	0.02*** (0.006)	0.019*** (0.004)	0.007. (0.004)	0.018*** (0.004)
(G).time_fe7.2|3	0.018* (0.007)	-0.011 (0.013)	-0.016* (0.007)	-0.008. (0.004)	-0.025*** (0.006)
(G).time_fe7.3|4	0.009 (0.01)	-0.03. (0.015)	0.004 (0.01)	0.002 (0.007)	0.018* (0.009)
(G).time_fe7.4|5	-0.004 (0.014)	-0.011 (0.027)	0.006 (0.015)	-0.018 (0.012)	0.007 (0.017)
(G).time_fe8.1|2	0.074*** (0.004)	0.039*** (0.006)	0.076*** (0.004)	0.046*** (0.004)	0.014*** (0.004)
(G).time_fe8.2|3	0.013. (0.007)	0.006 (0.013)	-0.001 (0.007)	0 (0.004)	-0.013* (0.005)
(G).time_fe8.3|4	-0.015 (0.01)	-0.03* (0.015)	0.005 (0.01)	0.019** (0.007)	0.028** (0.009)
(G).time_fe8.4|5	-0.061*** (0.014)	-0.032 (0.027)	-0.02 (0.015)	-0.019 (0.012)	0.011 (0.017)
(G).time_fe9.1|2	0.011* (0.005)	0.029*** (0.006)	0.021*** (0.004)	0.007. (0.004)	0.011** (0.004)
(G).time_fe9.2|3	0.013. (0.007)	-0.024. (0.013)	-0.011 (0.007)	-0.017*** (0.004)	-0.018** (0.006)
(G).time_fe9.3|4	0.018. (0.01)	-0.041** (0.015)	0.001 (0.01)	0.011 (0.007)	0.03*** (0.009)
(G).time_fe9.4|5	-0.038** (0.015)	-0.036 (0.027)	-0.002 (0.015)	-0.031** (0.012)	0.016 (0.017)
(G).time_fe10.1|2	0.065*** (0.005)	0.041*** (0.006)	0.062*** (0.004)	0.013*** (0.004)	-0.014*** (0.004)
(G).time_fe10.2|3	-0.002 (0.007)	-0.023. (0.013)	-0.007 (0.007)	0.003 (0.004)	-0.007 (0.005)
(G).time_fe10.3|4	-0.002 (0.01)	-0.034* (0.015)	-0.01 (0.01)	0.011 (0.007)	0.028** (0.009)
(G).time_fe10.4|5	-0.061*** (0.015)	-0.059* (0.027)	-0.015 (0.015)	-0.023. (0.012)	0.01 (0.017)
(G).time_fe11.1|2	0.083*** (0.004)	0.039*** (0.005)	0.081*** (0.004)	0.015*** (0.003)	-0.041*** (0.003)
(G).time_fe11.2|3	-0.004 (0.006)	-0.017 (0.011)	0.001 (0.006)	0.005 (0.004)	-0.002 (0.005)
(G).time_fe11.3|4	0.015. (0.009)	-0.04** (0.013)	-0.006 (0.008)	0.011. (0.006)	0.029*** (0.007)
(G).time_fe11.4|5	-0.049*** (0.012)	0.005 (0.023)	-0.019 (0.013)	-0.023* (0.01)	0.008 (0.015)
(G).age_group35 to 44:sexMale.1|2	0.037*** (0.007)	0.07*** (0.01)	0.037*** (0.007)	-0.008 (0.005)	-0.015** (0.005)
(G).age_group35 to 44:sexMale.2|3	0.039** (0.014)	0.146*** (0.024)	0.083*** (0.011)	0.025*** (0.007)	0.022** (0.008)
(G).age_group35 to 44:sexMale.3|4	0.06** (0.023)	0.055. (0.032)	0.058** (0.018)	0.015 (0.013)	0.009 (0.012)
(G).age_group35 to 44:sexMale.4|5	0.042 (0.035)	0.008 (0.054)	-0.013 (0.029)	-0.042. (0.024)	0.087*** (0.023)
(G).age_group45 to 54:sexMale.1|2	0.072*** (0.007)	0.103*** (0.009)	0.066*** (0.006)	0.05*** (0.005)	0.016** (0.005)
(G).age_group45 to 54:sexMale.2|3	-0.001 (0.013)	0.151*** (0.022)	0.058*** (0.011)	-0.03*** (0.006)	0.011 (0.008)
(G).age_group45 to 54:sexMale.3|4	0.069** (0.021)	0.069* (0.029)	0.078*** (0.017)	-0.003 (0.012)	0.038*** (0.012)
(G).age_group45 to 54:sexMale.4|5	0.09** (0.032)	0.031 (0.049)	0.007 (0.026)	0.024 (0.022)	0.124*** (0.022)
(G).age_group55 to 64:sexMale.1|2	0.041*** (0.007)	0.074*** (0.009)	0.011. (0.006)	0.03*** (0.005)	0.04*** (0.005)
(G).age_group55 to 64:sexMale.2|3	-0.007 (0.013)	0.172*** (0.022)	0.079*** (0.01)	-0.061*** (0.006)	0.026*** (0.008)
(G).age_group55 to 64:sexMale.3|4	0.076*** (0.02)	0.101*** (0.028)	0.077*** (0.016)	-0.005 (0.011)	0.061*** (0.012)
(G).age_group55 to 64:sexMale.4|5	0.221*** (0.031)	0.156** (0.049)	0.035 (0.026)	0.024 (0.021)	0.13*** (0.023)
(G).age_group65 to 74:sexMale.1|2	0.036*** (0.007)	0.056*** (0.01)	0.01 (0.007)	0.068*** (0.006)	0.115*** (0.006)
(G).age_group65 to 74:sexMale.2|3	-0.021. (0.013)	0.187*** (0.022)	0.088*** (0.01)	-0.062*** (0.007)	0.023** (0.009)
(G).age_group65 to 74:sexMale.3|4	0.073*** (0.02)	0.085** (0.029)	0.096*** (0.016)	-0.001 (0.011)	0.073*** (0.014)
(G).age_group65 to 74:sexMale.4|5	0.228*** (0.031)	0.183*** (0.051)	0.032 (0.027)	0.035 (0.022)	0.116*** (0.033)

## Sheet: Model 3
LL	-1449143	-710246	-1593384	-2372822	-2126040
AIC	2898740	1420945	3187223	4746097	4252533
Standar error in parentheses, *pv<0.05, **pv<0.01, ***pv<0.001
Variable	mobility	self_care	usual_act	pain	anxiety
Alzheimer’s disease or dementia	0.289*** (0.018)	0.875*** (0.019)	0.725*** (0.018)	-0.082*** (0.018)	0.472*** (0.018)
Angina or long-term heart problem	0.482*** (0.006)	0.341*** (0.008)	0.528*** (0.006)	0.292*** (0.005)	0.279*** (0.006)
Arthritis or long-term joint problem	1.24*** (0.004)	0.882*** (0.005)	1.136*** (0.004)	1.408*** (0.004)	0.288*** (0.004)
Asthma or long-term chest problem	0.238*** (0.004)	0.161*** (0.006)	0.254*** (0.004)	0.09*** (0.003)	0.122*** (0.003)
Blindness or severe visual impairment	0.614*** (0.01)	0.608*** (0.011)	0.68*** (0.01)	0.17*** (0.01)	0.283*** (0.01)
Cancer in the last 5 years	0.351*** (0.006)	0.412*** (0.007)	0.531*** (0.005)	0.328*** (0.005)	0.307*** (0.005)
Deafness or severe hearing impairment	0.198*** (0.007)	0.168*** (0.01)	0.197*** (0.007)	0.155*** (0.006)	0.182*** (0.007)
Diabetes	0.367*** (0.005)	0.311*** (0.007)	0.303*** (0.005)	0.215*** (0.004)	0.177*** (0.005)
Epilepsy	0.5*** (0.007)	0.681*** (0.008)	0.526*** (0.007)	0.119*** (0.007)	0.25*** (0.007)
High blood pressure	0.131*** (0.004)	-0.03*** (0.006)	0.071*** (0.004)	0.066*** (0.003)	0.111*** (0.003)
Kidney or liver disease	0.334*** (0.006)	0.293*** (0.007)	0.338*** (0.006)	0.322*** (0.006)	0.227*** (0.006)
Long-term back problem	1.003*** (0.004)	0.818*** (0.005)	1.101*** (0.004)	1.436*** (0.003)	0.376*** (0.004)
Long-term mental health problem	0.483*** (0.004)	0.835*** (0.005)	1.055*** (0.004)	0.306*** (0.004)	1.775*** (0.004)
Long-term neurological problem	1.139*** (0.005)	1.072*** (0.005)	1.128*** (0.005)	0.986*** (0.005)	0.557*** (0.005)
Another long-term condition	0.617*** (0.003)	0.625*** (0.004)	0.742*** (0.003)	0.695*** (0.003)	0.437*** (0.003)
Activities limited today - Yes, limited a little	0.433*** (0.002)	0.245*** (0.003)	0.516*** (0.002)	0.581*** (0.002)	0.305*** (0.002)
Activities limited today - Yes, limited a lot	0.977*** (0.004)	0.893*** (0.004)	1.124*** (0.004)	1.029*** (0.004)	0.612*** (0.004)
Angina or long-term heart problem and Arthritis or long-term joint problem	-0.317*** (0.009)	-0.183*** (0.011)	-0.344*** (0.009)	-0.188*** (0.009)	-0.091*** (0.009)
Angina or long-term heart problem and Diabetes	-0.011 (0.01)	-0.048*** (0.012)	-0.039*** (0.01)	0.015 (0.01)	-0.068*** (0.01)
Angina or long-term heart problem and High blood pressure	-0.031*** (0.008)	0.01 (0.011)	-0.027*** (0.008)	0.015* (0.008)	-0.016. (0.008)
Arthritis or long-term joint problem and Asthma or long-term chest problem	-0.022** (0.008)	0.079*** (0.01)	-0.023** (0.008)	0.046*** (0.007)	0.052*** (0.008)
Arthritis or long-term joint problem and Deafness or severe hearing impairment	-0.21*** (0.01)	-0.156*** (0.013)	-0.217*** (0.01)	-0.151*** (0.01)	-0.084*** (0.011)
Arthritis or long-term joint problem and Diabetes	-0.087*** (0.011)	-0.03* (0.013)	-0.066*** (0.011)	-0.012 (0.011)	0.043*** (0.011)
Arthritis or long-term joint problem and High blood pressure	0.014* (0.007)	0.095*** (0.009)	0.034*** (0.007)	0.032*** (0.006)	0.018* (0.007)
Arthritis or long-term joint problem and Long-term back problem	-0.553*** (0.007)	-0.259*** (0.008)	-0.504*** (0.007)	-0.799*** (0.006)	0.032*** (0.007)
Arthritis or long-term joint problem and Long-term mental health problem	-0.214*** (0.009)	-0.336*** (0.009)	-0.51*** (0.008)	-0.05*** (0.008)	-0.202*** (0.008)
Arthritis or long-term joint problem and Another long-term condition	-0.307*** (0.006)	-0.237*** (0.007)	-0.321*** (0.006)	-0.329*** (0.006)	-0.086*** (0.006)
Asthma or long-term chest problem and Diabetes	-0.008 (0.009)	-0.032** (0.011)	-0.033*** (0.009)	0.025** (0.009)	-0.016. (0.009)
Asthma or long-term chest problem and High blood pressure	0.126*** (0.008)	0.163*** (0.011)	0.136*** (0.008)	0.128*** (0.007)	0.051*** (0.008)
Asthma or long-term chest problem and Long-term back problem	-0.103*** (0.007)	-0.102*** (0.008)	-0.156*** (0.007)	-0.061*** (0.007)	-0.036*** (0.007)
Asthma or long-term chest problem and Another long-term condition	-0.082*** (0.007)	-0.069*** (0.008)	-0.109*** (0.007)	0.007 (0.006)	-0.054*** (0.006)
Cancer in the last 5 years and High blood pressure	-0.202*** (0.01)	-0.255*** (0.014)	-0.279*** (0.01)	-0.164*** (0.009)	-0.177*** (0.01)
Deafness or severe hearing impairment and High blood pressure	-0.037*** (0.011)	-0.041** (0.013)	-0.03** (0.011)	0.014 (0.01)	-0.061*** (0.011)
Diabetes and High blood pressure	0.025*** (0.008)	0.064*** (0.01)	0.048*** (0.008)	0.049*** (0.007)	-0.012 (0.007)
Diabetes and Long-term back problem	-0.045*** (0.008)	-0.052*** (0.01)	-0.089*** (0.008)	-0.023** (0.008)	0.004 (0.009)
Diabetes and Another long-term condition	0.042*** (0.009)	0.029** (0.01)	-0.009 (0.008)	0.006 (0.008)	-0.021* (0.009)
High blood pressure and Long-term back problem	-0.069*** (0.008)	0.031** (0.01)	-0.076*** (0.007)	-0.054*** (0.007)	0.032*** (0.008)
High blood pressure and Another long-term condition	-0.047*** (0.006)	-0.004 (0.008)	-0.072*** (0.006)	-0.071*** (0.005)	-0.09*** (0.006)
Long-term back problem and Long-term mental health problem	-0.147*** (0.008)	-0.309*** (0.009)	-0.517*** (0.008)	-0.022** (0.008)	-0.274*** (0.008)
Long-term back problem and Another long-term condition	-0.232*** (0.006)	-0.235*** (0.007)	-0.315*** (0.006)	-0.296*** (0.006)	-0.101*** (0.006)
Arthritis or long-term joint problem, Asthma or long-term chest problem and High blood pressure	-0.175*** (0.014)	-0.208*** (0.017)	-0.174*** (0.014)	-0.174*** (0.013)	-0.097*** (0.014)
Arthritis or long-term joint problem, Diabetes and High blood pressure	-0.1*** (0.015)	-0.121*** (0.017)	-0.081*** (0.015)	-0.125*** (0.014)	-0.073*** (0.015)
Arthritis or long-term joint problem, High blood pressure and Long-term back problem	0.081*** (0.012)	-0.025. (0.014)	0.081*** (0.012)	0.092*** (0.012)	-0.046*** (0.012)
(L).1|2	2.009*** (0.008)	2.675*** (0.01)	1.737*** (0.007)	0.857*** (0.006)	0.792*** (0.006)
(L).2|3	-0.349*** (0.013)	-0.808*** (0.023)	-0.149*** (0.011)	0.076*** (0.007)	-0.115*** (0.009)
(L).3|4	-0.556*** (0.02)	-0.851*** (0.029)	-0.436*** (0.017)	-0.049*** (0.012)	-0.125*** (0.014)
(L).4|5	-0.79*** (0.03)	-1.433*** (0.052)	-0.562*** (0.027)	-0.192*** (0.021)	-0.5*** (0.027)
(G).age_group35 to 44.1|2	-0.155*** (0.005)	-0.117*** (0.007)	-0.094*** (0.005)	-0.179*** (0.004)	0.011** (0.004)
(G).age_group35 to 44.2|3	0.032** (0.01)	0.004 (0.018)	0.009 (0.008)	0.031*** (0.005)	0.036*** (0.005)
(G).age_group35 to 44.3|4	0.059*** (0.017)	0.198*** (0.024)	0.034* (0.013)	0.038*** (0.009)	0.049*** (0.008)
(G).age_group35 to 44.4|5	0.432*** (0.026)	0.441*** (0.041)	0.145*** (0.021)	0.068*** (0.016)	-0.052** (0.016)
(G).age_group45 to 54.1|2	-0.404*** (0.005)	-0.271*** (0.007)	-0.253*** (0.005)	-0.426*** (0.004)	-0.018*** (0.004)
(G).age_group45 to 54.2|3	0.094*** (0.009)	0.029. (0.016)	0.07*** (0.007)	0.118*** (0.005)	0.057*** (0.005)
(G).age_group45 to 54.3|4	0.157*** (0.015)	0.352*** (0.022)	0.089*** (0.012)	0.134*** (0.008)	0.069*** (0.008)
(G).age_group45 to 54.4|5	0.699*** (0.023)	0.69*** (0.038)	0.261*** (0.019)	0.167*** (0.015)	-0.011 (0.015)
(G).age_group55 to 64.1|2	-0.589*** (0.005)	-0.338*** (0.007)	-0.33*** (0.005)	-0.544*** (0.004)	0.055*** (0.004)
(G).age_group55 to 64.2|3	0.15*** (0.009)	0.026. (0.016)	0.099*** (0.007)	0.205*** (0.005)	0.053*** (0.005)
(G).age_group55 to 64.3|4	0.264*** (0.014)	0.439*** (0.021)	0.169*** (0.012)	0.217*** (0.008)	0.117*** (0.008)
(G).age_group55 to 64.4|5	0.843*** (0.023)	0.756*** (0.037)	0.298*** (0.019)	0.297*** (0.015)	0.055** (0.017)
(G).age_group65 to 74.1|2	-0.762*** (0.005)	-0.333*** (0.007)	-0.395*** (0.005)	-0.634*** (0.004)	0.197*** (0.004)
(G).age_group65 to 74.2|3	0.207*** (0.009)	0.072*** (0.016)	0.144*** (0.007)	0.263*** (0.005)	0.099*** (0.006)
(G).age_group65 to 74.3|4	0.386*** (0.014)	0.489*** (0.022)	0.246*** (0.012)	0.325*** (0.008)	0.191*** (0.01)
(G).age_group65 to 74.4|5	0.874*** (0.023)	0.628*** (0.039)	0.215*** (0.02)	0.38*** (0.015)	-0.018 (0.023)
(G).sexMale.1|2	-0.167*** (0.006)	-0.269*** (0.008)	-0.149*** (0.005)	-0.068*** (0.004)	0.015*** (0.004)
(G).sexMale.2|3	-0.057*** (0.011)	-0.134*** (0.019)	-0.13*** (0.009)	0.03*** (0.005)	-0.125*** (0.006)
(G).sexMale.3|4	-0.073*** (0.018)	-0.021 (0.025)	-0.056*** (0.014)	-0.007 (0.01)	-0.093*** (0.009)
(G).sexMale.4|5	-0.063* (0.029)	0.014 (0.043)	0.001 (0.022)	-0.008 (0.019)	-0.007 (0.016)
(G).ethnic_groupMixed or multiple ethnic background.1|2	0.02 (0.026)	0.014 (0.039)	0.002 (0.023)	-0.048** (0.018)	-0.028 (0.019)
(G).ethnic_groupMixed or multiple ethnic background.2|3	0.009 (0.046)	-0.058 (0.096)	0.011 (0.038)	-0.01 (0.022)	0.001 (0.027)
(G).ethnic_groupMixed or multiple ethnic background.3|4	-0.022 (0.079)	-0.004 (0.119)	-0.065 (0.068)	0.039 (0.041)	0.003 (0.045)
(G).ethnic_groupMixed or multiple ethnic background.4|5	0.442*** (0.124)	0.184 (0.202)	0.273** (0.1)	-0.106 (0.09)	-0.025 (0.101)
(G).ethnic_groupAsian.1|2	0.078*** (0.011)	0.003 (0.017)	0.177*** (0.011)	0.023** (0.008)	0.179*** (0.009)
(G).ethnic_groupAsian.2|3	-0.044* (0.02)	-0.091* (0.042)	-0.015 (0.018)	-0.007 (0.01)	0.051*** (0.013)
(G).ethnic_groupAsian.3|4	0.077* (0.032)	-0.083 (0.053)	0.013 (0.032)	-0.049** (0.018)	-0.182*** (0.027)
(G).ethnic_groupAsian.4|5	0.076 (0.054)	0.052 (0.092)	-0.131* (0.059)	0.039 (0.038)	0.013 (0.057)
(G).ethnic_groupBlack.1|2	-0.003 (0.025)	-0.105** (0.037)	0.147*** (0.025)	-0.035. (0.018)	0.303*** (0.02)
(G).ethnic_groupBlack.2|3	-0.139** (0.046)	-0.248** (0.095)	-0.118** (0.043)	-0.115*** (0.022)	-0.106** (0.034)
(G).ethnic_groupBlack.3|4	-0.209** (0.074)	-0.01 (0.104)	-0.269*** (0.075)	-0.027 (0.038)	-0.22*** (0.06)
(G).ethnic_groupBlack.4|5	0.038 (0.092)	0.552*** (0.151)	0.168. (0.097)	-0.017 (0.077)	-0.325* (0.131)
(G).ethnic_groupOther ethnic group.1|2	0.013 (0.02)	-0.044 (0.029)	0.137*** (0.02)	-0.002 (0.015)	0.131*** (0.016)
(G).ethnic_groupOther ethnic group.2|3	-0.076* (0.034)	-0.061 (0.067)	-0.056. (0.032)	-0.095*** (0.018)	-0.065** (0.025)
(G).ethnic_groupOther ethnic group.3|4	0.066 (0.049)	-0.165* (0.083)	-0.063 (0.051)	-0.053. (0.029)	-0.266*** (0.043)
(G).ethnic_groupOther ethnic group.4|5	-0.057 (0.077)	0.244* (0.122)	0.13. (0.076)	0.182*** (0.053)	-0.058 (0.082)
(G).gp_visitBetween 6 and 12 months ago.1|2	0.078*** (0.004)	0.091*** (0.006)	0.093*** (0.004)	0.085*** (0.003)	0.082*** (0.003)
(G).gp_visitBetween 6 and 12 months ago.2|3	-0.004 (0.007)	-0.06*** (0.014)	-0.003 (0.006)	0.021*** (0.003)	-0.004 (0.005)
(G).gp_visitBetween 6 and 12 months ago.3|4	-0.037*** (0.01)	-0.082*** (0.018)	-0.032** (0.01)	0.007 (0.007)	0.009 (0.009)
(G).gp_visitBetween 6 and 12 months ago.4|5	-0.155*** (0.017)	-0.182*** (0.033)	-0.105*** (0.019)	-0.039** (0.015)	-0.078*** (0.02)
(G).gp_visitI have never seen a GP from my GP surgery.1|2	0.254*** (0.016)	0.185*** (0.025)	0.355*** (0.015)	0.285*** (0.01)	0.245*** (0.011)
(G).gp_visitI have never seen a GP from my GP surgery.2|3	-0.147*** (0.033)	-0.252*** (0.073)	-0.112*** (0.031)	-0.021 (0.014)	-0.077*** (0.018)
(G).gp_visitI have never seen a GP from my GP surgery.3|4	-0.443*** (0.063)	-0.748*** (0.109)	-0.338*** (0.06)	-0.167*** (0.034)	-0.071* (0.035)
(G).gp_visitI have never seen a GP from my GP surgery.4|5	-0.695*** (0.091)	-1.207*** (0.19)	-0.74*** (0.108)	-0.486*** (0.074)	-0.261** (0.08)
(G).gp_visitIn the past 3 months.1|2	-0.114*** (0.003)	-0.164*** (0.004)	-0.155*** (0.003)	-0.118*** (0.002)	-0.132*** (0.002)
(G).gp_visitIn the past 3 months.2|3	-0.039*** (0.005)	0.062*** (0.009)	-0.037*** (0.004)	-0.06*** (0.003)	-0.07*** (0.003)
(G).gp_visitIn the past 3 months.3|4	0.027*** (0.007)	0.129*** (0.011)	0.025*** (0.007)	-0.036*** (0.004)	-0.021*** (0.006)
(G).gp_visitIn the past 3 months.4|5	0.274*** (0.011)	0.306*** (0.02)	0.132*** (0.011)	0.057*** (0.009)	0.089*** (0.012)
(G).gp_visitMore than 12 months ago.1|2	0.18*** (0.004)	0.21*** (0.007)	0.228*** (0.004)	0.225*** (0.003)	0.18*** (0.003)
(G).gp_visitMore than 12 months ago.2|3	-0.002 (0.008)	-0.076*** (0.018)	-0.026*** (0.007)	0.026*** (0.004)	-0.028*** (0.005)
(G).gp_visitMore than 12 months ago.3|4	-0.091*** (0.014)	-0.228*** (0.025)	-0.114*** (0.013)	-0.004 (0.008)	-0.039*** (0.01)
(G).gp_visitMore than 12 months ago.4|5	-0.402*** (0.023)	-0.394*** (0.046)	-0.291*** (0.025)	-0.171*** (0.021)	-0.159*** (0.024)
(G).nurse_visitBetween 6 and 12 months ago.1|2	0.015*** (0.004)	0.034*** (0.005)	0.005 (0.003)	-0.016*** (0.003)	-0.01*** (0.003)
(G).nurse_visitBetween 6 and 12 months ago.2|3	0.009 (0.006)	-0.019. (0.011)	0.008 (0.005)	0.013*** (0.003)	-0.001 (0.004)
(G).nurse_visitBetween 6 and 12 months ago.3|4	0.01 (0.008)	-0.007 (0.013)	0.004 (0.008)	0.015** (0.005)	0.011. (0.007)
(G).nurse_visitBetween 6 and 12 months ago.4|5	-0.057*** (0.013)	-0.016 (0.024)	-0.048*** (0.013)	-0.024* (0.01)	-0.002 (0.014)
(G).nurse_visitI have never seen a nurse from my GP surgery.1|2	0.037*** (0.005)	0.066*** (0.008)	0.028*** (0.005)	0.026*** (0.004)	0.05*** (0.004)
(G).nurse_visitI have never seen a nurse from my GP surgery.2|3	-0.035*** (0.009)	-0.11*** (0.018)	-0.077*** (0.008)	-0.043*** (0.005)	-0.087*** (0.007)
(G).nurse_visitI have never seen a nurse from my GP surgery.3|4	-0.097*** (0.014)	-0.193*** (0.021)	-0.076*** (0.013)	-0.01 (0.009)	-0.086*** (0.01)
(G).nurse_visitI have never seen a nurse from my GP surgery.4|5	-0.315*** (0.021)	-0.286*** (0.036)	-0.214*** (0.02)	-0.059*** (0.016)	-0.035. (0.018)
(G).nurse_visitIn the past 3 months.1|2	-0.026*** (0.003)	-0.06*** (0.004)	-0.02*** (0.003)	0.011*** (0.003)	0.02*** (0.003)
(G).nurse_visitIn the past 3 months.2|3	-0.031*** (0.005)	-0.019* (0.008)	-0.04*** (0.004)	-0.029*** (0.003)	-0.015*** (0.004)
(G).nurse_visitIn the past 3 months.3|4	-0.009 (0.006)	-0.017. (0.009)	-0.013* (0.006)	-0.012** (0.004)	-0.028*** (0.006)
(G).nurse_visitIn the past 3 months.4|5	0.001 (0.009)	0.006 (0.017)	0.006 (0.009)	-0.01 (0.007)	0.006 (0.011)
(G).nurse_visitMore than 12 months ago.1|2	0.042*** (0.003)	0.109*** (0.005)	0.032*** (0.003)	-0.021*** (0.003)	0.004 (0.003)
(G).nurse_visitMore than 12 months ago.2|3	0.052*** (0.006)	-0.01 (0.011)	0.015** (0.005)	0.038*** (0.003)	-0.012** (0.004)
(G).nurse_visitMore than 12 months ago.3|4	-0.027** (0.009)	-0.094*** (0.013)	-0.037*** (0.008)	0.035*** (0.005)	0.003 (0.007)
(G).nurse_visitMore than 12 months ago.4|5	-0.189*** (0.013)	-0.151*** (0.025)	-0.114*** (0.013)	-0.041*** (0.01)	-0.008 (0.013)
(G).get_appYes.1|2	0.099*** (0.003)	0.052*** (0.004)	0.123*** (0.003)	0.167*** (0.003)	0.114*** (0.003)
(G).get_appYes.2|3	-0.015** (0.005)	-0.011 (0.009)	-0.043*** (0.005)	0.06*** (0.003)	0.046*** (0.004)
(G).get_appYes.3|4	-0.075*** (0.007)	-0.081*** (0.01)	-0.035*** (0.007)	-0.018*** (0.005)	0.043*** (0.006)
(G).get_appYes.4|5	-0.14*** (0.01)	-0.142*** (0.018)	-0.111*** (0.01)	-0.068*** (0.008)	-0.012 (0.011)
(G).get_appYes, but I had to call back closer to or on the day I wanted the appointment.1|2	0.005 (0.004)	-0.004 (0.005)	0.013*** (0.004)	0.036*** (0.004)	-0.003 (0.003)
(G).get_appYes, but I had to call back closer to or on the day I wanted the appointment.2|3	0.02** (0.007)	0.037** (0.011)	0.02*** (0.006)	0.058*** (0.004)	0.048*** (0.005)
(G).get_appYes, but I had to call back closer to or on the day I wanted the appointment.3|4	0.018* (0.009)	-0.019 (0.013)	0.027** (0.008)	0.015** (0.006)	0.041*** (0.007)
(G).get_appYes, but I had to call back closer to or on the day I wanted the appointment.4|5	-0.021 (0.013)	-0.007 (0.023)	0.014 (0.013)	-0.008 (0.009)	0.051*** (0.013)
(G).practice_size_q2.1|2	0.014** (0.005)	0.029*** (0.006)	0.007 (0.004)	-0.009* (0.004)	-0.006 (0.004)
(G).practice_size_q2.2|3	0.016* (0.007)	-0.002 (0.012)	0.01 (0.007)	0.019*** (0.004)	0.021*** (0.006)
(G).practice_size_q2.3|4	-0.012 (0.01)	-0.002 (0.014)	0.015 (0.009)	0.009 (0.007)	0.028** (0.009)
(G).practice_size_q2.4|5	-0.028* (0.014)	-0.058* (0.023)	-0.018 (0.014)	0.007 (0.011)	-0.022 (0.016)
(G).practice_size_q3.1|2	0.032*** (0.004)	0.055*** (0.006)	0.016*** (0.004)	-0.007* (0.004)	-0.011** (0.004)
(G).practice_size_q3.2|3	0.019** (0.007)	0.017 (0.012)	0.017** (0.006)	0.032*** (0.004)	0.027*** (0.005)
(G).practice_size_q3.3|4	-0.022* (0.009)	-0.013 (0.013)	0.018* (0.009)	0.009 (0.006)	0.025** (0.008)
(G).practice_size_q3.4|5	-0.056*** (0.013)	-0.078*** (0.023)	-0.033* (0.013)	0.001 (0.01)	-0.012 (0.015)
(G).practice_size_q4.1|2	0.032*** (0.004)	0.068*** (0.005)	0.013** (0.004)	-0.014*** (0.004)	-0.019*** (0.004)
(G).practice_size_q4.2|3	0.022*** (0.007)	-0.011 (0.011)	0.021*** (0.006)	0.04*** (0.004)	0.037*** (0.005)
(G).practice_size_q4.3|4	-0.017. (0.009)	-0.011 (0.013)	0.005 (0.009)	0.013* (0.006)	0.039*** (0.008)
(G).practice_size_q4.4|5	-0.062*** (0.012)	-0.088*** (0.022)	-0.033** (0.013)	-0.001 (0.01)	-0.02 (0.014)
(G).practice_size_q5.1|2	0.037*** (0.004)	0.081*** (0.005)	0.009* (0.004)	-0.02*** (0.003)	-0.025*** (0.003)
(G).practice_size_q5.2|3	0.023*** (0.006)	-0.005 (0.011)	0.029*** (0.006)	0.044*** (0.004)	0.038*** (0.005)
(G).practice_size_q5.3|4	-0.015. (0.009)	-0.02 (0.012)	0.023** (0.008)	0.019** (0.006)	0.06*** (0.008)
(G).practice_size_q5.4|5	-0.076*** (0.012)	-0.119*** (0.021)	-0.042*** (0.012)	-0.017. (0.01)	-0.018 (0.014)
(G).depriv_tercModerately depriv.1|2	-0.133*** (0.003)	-0.187*** (0.004)	-0.118*** (0.003)	-0.073*** (0.002)	-0.068*** (0.002)
(G).depriv_tercModerately depriv.2|3	-0.03*** (0.004)	0.006 (0.009)	-0.025*** (0.004)	-0.051*** (0.002)	-0.035*** (0.003)
(G).depriv_tercModerately depriv.3|4	0.029*** (0.007)	0.113*** (0.011)	0.034*** (0.006)	-0.02*** (0.004)	-0.021*** (0.005)
(G).depriv_tercModerately depriv.4|5	0.17*** (0.01)	0.235*** (0.021)	0.115*** (0.01)	0.039*** (0.008)	0.033** (0.012)
(G).depriv_tercMost depriv.1|2	-0.339*** (0.003)	-0.448*** (0.004)	-0.28*** (0.003)	-0.173*** (0.002)	-0.171*** (0.002)
(G).depriv_tercMost depriv.2|3	-0.061*** (0.004)	0.04*** (0.008)	-0.071*** (0.004)	-0.131*** (0.003)	-0.101*** (0.003)
(G).depriv_tercMost depriv.3|4	0.086*** (0.006)	0.238*** (0.01)	0.082*** (0.006)	-0.048*** (0.004)	-0.092*** (0.005)
(G).depriv_tercMost depriv.4|5	0.387*** (0.009)	0.504*** (0.019)	0.236*** (0.01)	0.129*** (0.008)	0.07*** (0.011)
(G).time_fe4.1|2	0.072*** (0.004)	0.032*** (0.006)	0.069*** (0.004)	0.051*** (0.004)	0.012*** (0.004)
(G).time_fe4.2|3	-0.011 (0.007)	-0.012 (0.013)	-0.006 (0.006)	0.002 (0.004)	0.002 (0.005)
(G).time_fe4.3|4	-0.011 (0.01)	-0.004 (0.014)	-0.015 (0.009)	-0.001 (0.006)	0.006 (0.008)
(G).time_fe4.4|5	0.002 (0.014)	0.042 (0.026)	-0.003 (0.014)	-0.008 (0.011)	0.034* (0.016)
(G).time_fe5.1|2	0.009* (0.004)	0.01 (0.006)	0.012** (0.004)	0.005 (0.004)	0.005 (0.004)
(G).time_fe5.2|3	-0.011 (0.007)	-0.032* (0.013)	-0.008 (0.006)	-0.008* (0.004)	-0.011* (0.005)
(G).time_fe5.3|4	0.008 (0.01)	-0.006 (0.015)	0.003 (0.009)	0.005 (0.007)	-0.003 (0.009)
(G).time_fe5.4|5	-0.004 (0.014)	-0.012 (0.027)	0.013 (0.015)	0.007 (0.012)	0.024 (0.017)
(G).time_fe6.1|2	0.066*** (0.004)	0.031*** (0.006)	0.053*** (0.004)	0.019*** (0.004)	-0.004 (0.004)
(G).time_fe6.2|3	-0.005 (0.007)	-0.003 (0.013)	-0.002 (0.006)	0.017*** (0.004)	0.001 (0.005)
(G).time_fe6.3|4	-0.013 (0.01)	-0.012 (0.015)	-0.004 (0.009)	0.009 (0.007)	0.015. (0.009)
(G).time_fe6.4|5	-0.015 (0.014)	-0.043 (0.027)	0.004 (0.015)	-0.007 (0.012)	0.04* (0.017)
(G).time_fe7.1|2	0.002 (0.005)	0.02** (0.006)	0.017*** (0.004)	0.005 (0.004)	0.017*** (0.004)
(G).time_fe7.2|3	0.018* (0.007)	-0.01 (0.013)	-0.015* (0.007)	-0.009* (0.004)	-0.026*** (0.006)
(G).time_fe7.3|4	0.008 (0.01)	-0.028. (0.015)	0.003 (0.01)	0.003 (0.007)	0.017. (0.009)
(G).time_fe7.4|5	0.001 (0.015)	-0.009 (0.027)	0.005 (0.015)	-0.018 (0.012)	0.007 (0.017)
(G).time_fe8.1|2	0.069*** (0.005)	0.033*** (0.006)	0.071*** (0.004)	0.04*** (0.004)	0.008* (0.004)
(G).time_fe8.2|3	0.015* (0.007)	0.009 (0.013)	0 (0.007)	-0.002 (0.004)	-0.015** (0.005)
(G).time_fe8.3|4	-0.013 (0.01)	-0.029. (0.015)	0.006 (0.01)	0.02** (0.007)	0.027** (0.009)
(G).time_fe8.4|5	-0.055*** (0.014)	-0.042 (0.027)	-0.02 (0.015)	-0.019 (0.012)	0.015 (0.017)
(G).time_fe9.1|2	0.005 (0.005)	0.021*** (0.006)	0.013** (0.004)	0.002 (0.004)	0.007. (0.004)
(G).time_fe9.2|3	0.011 (0.007)	-0.021 (0.013)	-0.012. (0.007)	-0.019*** (0.004)	-0.021*** (0.006)
(G).time_fe9.3|4	0.02. (0.01)	-0.041** (0.015)	0.002 (0.01)	0.01 (0.007)	0.027** (0.009)
(G).time_fe9.4|5	-0.034* (0.015)	-0.054* (0.027)	-0.004 (0.015)	-0.029* (0.012)	0.021 (0.017)
(G).time_fe10.1|2	0.056*** (0.005)	0.03*** (0.006)	0.05*** (0.004)	0.002 (0.004)	-0.025*** (0.004)
(G).time_fe10.2|3	-0.003 (0.007)	-0.018 (0.013)	-0.008 (0.007)	0 (0.004)	-0.012* (0.006)
(G).time_fe10.3|4	0.002 (0.01)	-0.029. (0.015)	-0.007 (0.01)	0.011. (0.007)	0.026** (0.009)
(G).time_fe10.4|5	-0.05*** (0.015)	-0.073** (0.027)	-0.009 (0.015)	-0.019 (0.012)	0.022 (0.017)
(G).time_fe11.1|2	0.073*** (0.004)	0.024*** (0.005)	0.068*** (0.004)	0.003 (0.003)	-0.052*** (0.003)
(G).time_fe11.2|3	-0.006 (0.006)	-0.011 (0.011)	0 (0.006)	0 (0.004)	-0.009. (0.005)
(G).time_fe11.3|4	0.017* (0.009)	-0.037** (0.013)	-0.005 (0.008)	0.011. (0.006)	0.025*** (0.007)
(G).time_fe11.4|5	-0.045*** (0.013)	-0.007 (0.023)	-0.015 (0.013)	-0.018. (0.01)	0.021 (0.014)
(G).age_group35 to 44:sexMale.1|2	0.06*** (0.007)	0.103*** (0.01)	0.063*** (0.007)	0.011* (0.005)	0.005 (0.005)
(G).age_group35 to 44:sexMale.2|3	0.039** (0.014)	0.134*** (0.024)	0.083*** (0.011)	0.027*** (0.007)	0.024** (0.008)
(G).age_group35 to 44:sexMale.3|4	0.052* (0.023)	0.027 (0.032)	0.05** (0.018)	0.011 (0.013)	0.01 (0.012)
(G).age_group35 to 44:sexMale.4|5	0.004 (0.035)	-0.034 (0.054)	-0.029 (0.029)	-0.047* (0.023)	0.07** (0.023)
(G).age_group45 to 54:sexMale.1|2	0.11*** (0.007)	0.159*** (0.01)	0.11*** (0.006)	0.082*** (0.005)	0.053*** (0.005)
(G).age_group45 to 54:sexMale.2|3	0.002 (0.013)	0.132*** (0.022)	0.055*** (0.011)	-0.025*** (0.006)	0.009 (0.008)
(G).age_group45 to 54:sexMale.3|4	0.052* (0.021)	0.025 (0.029)	0.059*** (0.017)	-0.009 (0.012)	0.033** (0.012)
(G).age_group45 to 54:sexMale.4|5	0.009 (0.032)	-0.031 (0.049)	-0.03 (0.026)	0.006 (0.021)	0.098*** (0.021)
(G).age_group55 to 64:sexMale.1|2	0.094*** (0.007)	0.15*** (0.01)	0.075*** (0.007)	0.077*** (0.006)	0.093*** (0.005)
(G).age_group55 to 64:sexMale.2|3	0 (0.013)	0.142*** (0.022)	0.076*** (0.011)	-0.052*** (0.007)	0.023** (0.008)
(G).age_group55 to 64:sexMale.3|4	0.052* (0.02)	0.036 (0.028)	0.049** (0.016)	-0.013 (0.012)	0.05*** (0.012)
(G).age_group55 to 64:sexMale.4|5	0.106*** (0.031)	0.049 (0.049)	-0.027 (0.026)	-0.003 (0.021)	0.094*** (0.023)
(G).age_group65 to 74:sexMale.1|2	0.095*** (0.007)	0.139*** (0.01)	0.082*** (0.007)	0.122*** (0.006)	0.176*** (0.006)
(G).age_group65 to 74:sexMale.2|3	-0.015 (0.013)	0.152*** (0.022)	0.082*** (0.011)	-0.051*** (0.007)	0.019* (0.009)
(G).age_group65 to 74:sexMale.3|4	0.044* (0.02)	0.017 (0.029)	0.064*** (0.016)	-0.011 (0.012)	0.063*** (0.014)
(G).age_group65 to 74:sexMale.4|5	0.105*** (0.031)	0.082 (0.051)	-0.031 (0.027)	0.002 (0.022)	0.075* (0.033)
(G).ethnic_groupMixed or multiple ethnic background:depriv_tercModerately depriv.1|2	0.015 (0.033)	-0.027 (0.048)	0.018 (0.03)	0.02 (0.024)	0.009 (0.024)
(G).ethnic_groupMixed or multiple ethnic background:depriv_tercModerately depriv.2|3	-0.021 (0.059)	-0.076 (0.117)	0.031 (0.048)	0.018 (0.028)	0.021 (0.035)
(G).ethnic_groupMixed or multiple ethnic background:depriv_tercModerately depriv.3|4	-0.096 (0.097)	-0.009 (0.14)	0.139. (0.082)	-0.04 (0.052)	-0.053 (0.057)
(G).ethnic_groupMixed or multiple ethnic background:depriv_tercModerately depriv.4|5	-0.406** (0.145)	-0.126 (0.241)	-0.393** (0.128)	0.051 (0.108)	-0.058 (0.121)
(G).ethnic_groupAsian:depriv_tercModerately depriv.1|2	-0.01 (0.014)	-0.003 (0.02)	0.016 (0.014)	0.002 (0.01)	0.023* (0.011)
(G).ethnic_groupAsian:depriv_tercModerately depriv.2|3	0.053* (0.025)	0.034 (0.049)	-0.02 (0.023)	0.029* (0.012)	-0.033* (0.017)
(G).ethnic_groupAsian:depriv_tercModerately depriv.3|4	-0.133*** (0.038)	-0.112. (0.062)	-0.097* (0.038)	-0.017 (0.023)	-0.062. (0.033)
(G).ethnic_groupAsian:depriv_tercModerately depriv.4|5	-0.027 (0.062)	0.041 (0.104)	0.145* (0.067)	0.008 (0.045)	-0.178** (0.067)
(G).ethnic_groupBlack:depriv_tercModerately depriv.1|2	0.034 (0.029)	0.095* (0.042)	0.043 (0.029)	0.011 (0.021)	-0.019 (0.023)
(G).ethnic_groupBlack:depriv_tercModerately depriv.2|3	0.107* (0.053)	0.212* (0.106)	0.03 (0.05)	0.076** (0.026)	0.068. (0.039)
(G).ethnic_groupBlack:depriv_tercModerately depriv.3|4	0.26** (0.082)	-0.155 (0.119)	0.27** (0.083)	-0.027 (0.044)	0.049 (0.069)
(G).ethnic_groupBlack:depriv_tercModerately depriv.4|5	-0.127 (0.108)	-0.462** (0.176)	-0.173 (0.113)	0.112 (0.086)	0.218 (0.145)
(G).ethnic_groupOther ethnic group:depriv_tercModerately depriv.1|2	-0.016 (0.024)	-0.046 (0.033)	0.041. (0.024)	0.006 (0.019)	-0.041* (0.019)
(G).ethnic_groupOther ethnic group:depriv_tercModerately depriv.2|3	0.05 (0.041)	-0.011 (0.077)	-0.031 (0.038)	0.068** (0.022)	0.069* (0.029)
(G).ethnic_groupOther ethnic group:depriv_tercModerately depriv.3|4	-0.109. (0.058)	-0.148 (0.096)	-0.096 (0.06)	-0.099** (0.036)	-0.057 (0.051)
(G).ethnic_groupOther ethnic group:depriv_tercModerately depriv.4|5	0.033 (0.087)	-0.194 (0.136)	-0.043 (0.087)	-0.15* (0.062)	-0.043 (0.093)
(G).ethnic_groupMixed or multiple ethnic background:depriv_tercMost depriv.1|2	0.006 (0.03)	-0.022 (0.044)	0.035 (0.028)	0.018 (0.023)	-0.001 (0.022)
(G).ethnic_groupMixed or multiple ethnic background:depriv_tercMost depriv.2|3	0.012 (0.053)	0.076 (0.104)	0.047 (0.044)	0.071** (0.026)	0.079* (0.032)
(G).ethnic_groupMixed or multiple ethnic background:depriv_tercMost depriv.3|4	0.037 (0.086)	-0.001 (0.126)	0.008 (0.075)	-0.1* (0.047)	-0.043 (0.052)
(G).ethnic_groupMixed or multiple ethnic background:depriv_tercMost depriv.4|5	-0.413** (0.132)	-0.316 (0.216)	-0.303** (0.11)	0.105 (0.097)	-0.005 (0.109)
(G).ethnic_groupAsian:depriv_tercMost depriv.1|2	0.044*** (0.013)	0.066*** (0.019)	0.027* (0.013)	-0.007 (0.01)	0.057*** (0.01)
(G).ethnic_groupAsian:depriv_tercMost depriv.2|3	0.109*** (0.023)	0.102* (0.045)	0.059** (0.021)	0.091*** (0.011)	0.032* (0.015)
(G).ethnic_groupAsian:depriv_tercMost depriv.3|4	-0.111** (0.035)	-0.196*** (0.057)	-0.128*** (0.035)	-0.029 (0.021)	-0.069* (0.03)
(G).ethnic_groupAsian:depriv_tercMost depriv.4|5	-0.174** (0.057)	-0.21* (0.097)	0.078 (0.062)	-0.074. (0.041)	-0.118. (0.061)
(G).ethnic_groupBlack:depriv_tercMost depriv.1|2	0.174*** (0.026)	0.271*** (0.038)	0.151*** (0.026)	0.107*** (0.019)	0.079*** (0.021)
(G).ethnic_groupBlack:depriv_tercMost depriv.2|3	0.117* (0.048)	0.133 (0.099)	0.068 (0.045)	0.145*** (0.023)	0.053 (0.036)
(G).ethnic_groupBlack:depriv_tercMost depriv.3|4	0.133. (0.076)	-0.168 (0.108)	0.138. (0.078)	-0.065 (0.04)	0.009 (0.063)
(G).ethnic_groupBlack:depriv_tercMost depriv.4|5	-0.216* (0.096)	-0.747*** (0.158)	-0.231* (0.101)	0.049 (0.079)	0.265* (0.134)
(G).ethnic_groupOther ethnic group:depriv_tercMost depriv.1|2	0.034 (0.022)	0.019 (0.03)	0.069** (0.021)	0.044* (0.017)	0.071*** (0.018)
(G).ethnic_groupOther ethnic group:depriv_tercMost depriv.2|3	0.095* (0.037)	0.085 (0.07)	0.051 (0.034)	0.107*** (0.02)	0.088** (0.027)
(G).ethnic_groupOther ethnic group:depriv_tercMost depriv.3|4	-0.241*** (0.053)	-0.19* (0.087)	-0.14* (0.055)	-0.134*** (0.032)	-0.134** (0.047)
(G).ethnic_groupOther ethnic group:depriv_tercMost depriv.4|5	-0.073 (0.08)	-0.415** (0.127)	-0.275*** (0.08)	-0.205*** (0.056)	-0.034 (0.085)

## Sheet: Model 4
LL	-1455698	-712258	-1596045	-2382277	-2128396
AIC	2911796	1424916	3192491	4764954	4257191
Standar error in parentheses, *pv<0.05, **pv<0.01, ***pv<0.001
Variable	mobility	self_care	usual_act	pain	anxiety
Alzheimer’s disease or dementia	0.262*** (0.018)	0.851*** (0.019)	0.698*** (0.018)	-0.094*** (0.018)	0.457*** (0.018)
Angina or long-term heart problem	0.485*** (0.006)	0.344*** (0.008)	0.528*** (0.006)	0.292*** (0.005)	0.279*** (0.006)
Arthritis or long-term joint problem	1.246*** (0.004)	0.887*** (0.005)	1.14*** (0.004)	1.398*** (0.004)	0.291*** (0.004)
Asthma or long-term chest problem	0.235*** (0.004)	0.158*** (0.006)	0.251*** (0.004)	0.088*** (0.003)	0.122*** (0.003)
Blindness or severe visual impairment	0.621*** (0.01)	0.612*** (0.011)	0.682*** (0.009)	0.17*** (0.01)	0.284*** (0.01)
Cancer in the last 5 years	0.352*** (0.006)	0.412*** (0.007)	0.53*** (0.005)	0.327*** (0.005)	0.306*** (0.005)
Deafness or severe hearing impairment	0.202*** (0.007)	0.172*** (0.01)	0.2*** (0.007)	0.156*** (0.006)	0.182*** (0.007)
Diabetes	0.371*** (0.005)	0.315*** (0.007)	0.305*** (0.005)	0.222*** (0.004)	0.177*** (0.005)
Epilepsy	0.523*** (0.007)	0.698*** (0.008)	0.539*** (0.007)	0.13*** (0.007)	0.253*** (0.007)
High blood pressure	0.144*** (0.004)	-0.023*** (0.006)	0.08*** (0.004)	0.091*** (0.003)	0.113*** (0.003)
Kidney or liver disease	0.329*** (0.006)	0.291*** (0.007)	0.336*** (0.006)	0.319*** (0.006)	0.227*** (0.006)
Long-term back problem	1.007*** (0.004)	0.82*** (0.005)	1.106*** (0.004)	1.454*** (0.003)	0.377*** (0.004)
Long-term mental health problem	0.488*** (0.004)	0.839*** (0.005)	1.071*** (0.004)	0.312*** (0.004)	1.788*** (0.004)
Long-term neurological problem	1.148*** (0.005)	1.072*** (0.005)	1.131*** (0.005)	0.995*** (0.005)	0.557*** (0.005)
Another long-term condition	0.626*** (0.003)	0.63*** (0.004)	0.749*** (0.003)	0.71*** (0.003)	0.44*** (0.003)
Activities limited today - Yes, limited a little	0.432*** (0.002)	0.245*** (0.003)	0.516*** (0.002)	0.584*** (0.002)	0.306*** (0.002)
Activities limited today - Yes, limited a lot	0.976*** (0.004)	0.89*** (0.004)	1.126*** (0.004)	1.03*** (0.004)	0.61*** (0.004)
Angina or long-term heart problem and Arthritis or long-term joint problem	-0.338*** (0.009)	-0.192*** (0.011)	-0.356*** (0.009)	-0.224*** (0.008)	-0.095*** (0.009)
Angina or long-term heart problem and Diabetes	-0.021* (0.01)	-0.052*** (0.012)	-0.044*** (0.01)	0.004 (0.01)	-0.068*** (0.01)
Angina or long-term heart problem and High blood pressure	-0.037*** (0.008)	0.006 (0.011)	-0.031*** (0.008)	0.008 (0.008)	-0.017* (0.008)
Arthritis or long-term joint problem and Asthma or long-term chest problem	-0.026*** (0.008)	0.078*** (0.01)	-0.028*** (0.008)	0.037*** (0.007)	0.049*** (0.008)
Arthritis or long-term joint problem and Deafness or severe hearing impairment	-0.226*** (0.01)	-0.162*** (0.013)	-0.226*** (0.01)	-0.184*** (0.01)	-0.087*** (0.011)
Arthritis or long-term joint problem and Diabetes	-0.107*** (0.011)	-0.037** (0.013)	-0.079*** (0.011)	-0.05*** (0.011)	0.039*** (0.011)
Arthritis or long-term joint problem and High blood pressure	-0.007 (0.007)	0.089*** (0.009)	0.019** (0.007)	-0.022*** (0.006)	0.014* (0.007)
Arthritis or long-term joint problem and Long-term back problem	-0.571*** (0.007)	-0.266*** (0.008)	-0.52*** (0.007)	-0.848*** (0.006)	0.027*** (0.007)
Arthritis or long-term joint problem and Long-term mental health problem	-0.204*** (0.009)	-0.338*** (0.009)	-0.516*** (0.008)	-0.023** (0.008)	-0.231*** (0.008)
Arthritis or long-term joint problem and Another long-term condition	-0.314*** (0.006)	-0.241*** (0.007)	-0.327*** (0.006)	-0.336*** (0.006)	-0.09*** (0.006)
Asthma or long-term chest problem and Diabetes	-0.008 (0.009)	-0.032** (0.011)	-0.033*** (0.009)	0.025** (0.009)	-0.017. (0.009)
Asthma or long-term chest problem and High blood pressure	0.122*** (0.008)	0.163*** (0.011)	0.132*** (0.008)	0.119*** (0.007)	0.049*** (0.008)
Asthma or long-term chest problem and Long-term back problem	-0.101*** (0.007)	-0.101*** (0.008)	-0.154*** (0.007)	-0.056*** (0.007)	-0.036*** (0.007)
Asthma or long-term chest problem and Another long-term condition	-0.079*** (0.007)	-0.069*** (0.008)	-0.107*** (0.007)	0.014* (0.006)	-0.054*** (0.006)
Cancer in the last 5 years and High blood pressure	-0.21*** (0.01)	-0.258*** (0.014)	-0.285*** (0.01)	-0.176*** (0.009)	-0.179*** (0.01)
Deafness or severe hearing impairment and High blood pressure	-0.043*** (0.011)	-0.046*** (0.013)	-0.034** (0.011)	0.009 (0.01)	-0.062*** (0.011)
Diabetes and High blood pressure	0.017* (0.007)	0.059*** (0.01)	0.043*** (0.008)	0.035*** (0.007)	-0.012. (0.007)
Diabetes and Long-term back problem	-0.054*** (0.008)	-0.057*** (0.01)	-0.093*** (0.008)	-0.044*** (0.008)	0.003 (0.009)
Diabetes and Another long-term condition	0.037*** (0.008)	0.025* (0.01)	-0.013 (0.008)	-0.002 (0.008)	-0.021* (0.009)
High blood pressure and Long-term back problem	-0.087*** (0.008)	0.025* (0.01)	-0.09*** (0.007)	-0.119*** (0.007)	0.029*** (0.008)
High blood pressure and Another long-term condition	-0.06*** (0.006)	-0.011 (0.008)	-0.082*** (0.006)	-0.096*** (0.005)	-0.092*** (0.006)
Long-term back problem and Long-term mental health problem	-0.129*** (0.008)	-0.308*** (0.009)	-0.514*** (0.008)	0.014. (0.008)	-0.278*** (0.008)
Long-term back problem and Another long-term condition	-0.23*** (0.006)	-0.236*** (0.007)	-0.316*** (0.006)	-0.295*** (0.006)	-0.102*** (0.006)
Arthritis or long-term joint problem, Asthma or long-term chest problem and High blood pressure	-0.177*** (0.014)	-0.209*** (0.017)	-0.172*** (0.014)	-0.166*** (0.013)	-0.097*** (0.014)
Arthritis or long-term joint problem, Diabetes and High blood pressure	-0.088*** (0.015)	-0.116*** (0.017)	-0.071*** (0.015)	-0.087*** (0.014)	-0.07*** (0.015)
Arthritis or long-term joint problem, High blood pressure and Long-term back problem	0.084*** (0.012)	-0.023 (0.014)	0.087*** (0.012)	0.139*** (0.012)	-0.046*** (0.012)
age_group35 to 44	0.148*** (0.005)	0.107*** (0.007)	0.091*** (0.004)	0.178*** (0.003)	-0.023*** (0.003)
age_group45 to 54	0.378*** (0.005)	0.248*** (0.007)	0.231*** (0.004)	0.386*** (0.003)	-0.003 (0.003)
age_group55 to 64	0.534*** (0.005)	0.306*** (0.007)	0.29*** (0.004)	0.439*** (0.003)	-0.08*** (0.004)
age_group65 to 74	0.67*** (0.005)	0.295*** (0.007)	0.333*** (0.005)	0.462*** (0.004)	-0.233*** (0.004)
sexMale	0.188*** (0.005)	0.289*** (0.007)	0.181*** (0.005)	0.062*** (0.004)	0.023*** (0.004)
age_group35 to 44:sexMale	-0.071*** (0.007)	-0.121*** (0.01)	-0.083*** (0.006)	-0.024*** (0.005)	-0.011* (0.005)
age_group45 to 54:sexMale	-0.114*** (0.007)	-0.179*** (0.009)	-0.123*** (0.006)	-0.076*** (0.005)	-0.056*** (0.005)
age_group55 to 64:sexMale	-0.099*** (0.007)	-0.175*** (0.009)	-0.09*** (0.006)	-0.052*** (0.005)	-0.102*** (0.005)
age_group65 to 74:sexMale	-0.09*** (0.007)	-0.163*** (0.009)	-0.099*** (0.006)	-0.085*** (0.005)	-0.186*** (0.005)
(L).1|2	1.977*** (0.008)	2.651*** (0.01)	1.719*** (0.007)	0.804*** (0.006)	0.788*** (0.006)
(L).2|3	-0.248*** (0.011)	-0.771*** (0.019)	-0.096*** (0.01)	0.214*** (0.006)	-0.11*** (0.008)
(L).3|4	-0.312*** (0.015)	-0.482*** (0.022)	-0.29*** (0.014)	0.13*** (0.01)	-0.072*** (0.013)
(L).4|5	-0.068** (0.021)	-0.815*** (0.04)	-0.356*** (0.022)	0.043* (0.017)	-0.482*** (0.025)
(G).ethnic_groupMixed or multiple ethnic background.1|2	0.039 (0.026)	0.023 (0.039)	0.016 (0.023)	-0.017 (0.018)	-0.021 (0.019)
(G).ethnic_groupMixed or multiple ethnic background.2|3	-0.032 (0.046)	-0.082 (0.096)	-0.021 (0.038)	-0.061** (0.022)	-0.011 (0.027)
(G).ethnic_groupMixed or multiple ethnic background.3|4	-0.105 (0.079)	-0.094 (0.119)	-0.128. (0.068)	-0.027 (0.041)	-0.022 (0.045)
(G).ethnic_groupMixed or multiple ethnic background.4|5	0.313* (0.122)	0.158 (0.205)	0.238* (0.101)	-0.175. (0.09)	-0.023 (0.101)
(G).ethnic_groupAsian.1|2	0.092*** (0.011)	0.009 (0.017)	0.187*** (0.011)	0.047*** (0.008)	0.186*** (0.009)
(G).ethnic_groupAsian.2|3	-0.067** (0.021)	-0.11** (0.042)	-0.034. (0.018)	-0.039*** (0.01)	0.037** (0.013)
(G).ethnic_groupAsian.3|4	0.036 (0.032)	-0.13* (0.053)	-0.013 (0.032)	-0.089*** (0.019)	-0.205*** (0.027)
(G).ethnic_groupAsian.4|5	0.004 (0.053)	-0.022 (0.092)	-0.148* (0.059)	-0.002 (0.038)	0.005 (0.057)
(G).ethnic_groupBlack.1|2	0.012 (0.025)	-0.097** (0.037)	0.158*** (0.025)	-0.01 (0.018)	0.308*** (0.02)
(G).ethnic_groupBlack.2|3	-0.173*** (0.046)	-0.276** (0.095)	-0.141** (0.043)	-0.15*** (0.022)	-0.112*** (0.034)
(G).ethnic_groupBlack.3|4	-0.298*** (0.074)	-0.115 (0.104)	-0.325*** (0.075)	-0.085* (0.038)	-0.223*** (0.06)
(G).ethnic_groupBlack.4|5	-0.046 (0.093)	0.459** (0.152)	0.159 (0.097)	-0.113 (0.077)	-0.344** (0.13)
(G).ethnic_groupOther ethnic group.1|2	0.025 (0.02)	-0.039 (0.029)	0.147*** (0.02)	0.017 (0.015)	0.136*** (0.016)
(G).ethnic_groupOther ethnic group.2|3	-0.101** (0.034)	-0.072 (0.067)	-0.079* (0.032)	-0.125*** (0.018)	-0.075** (0.025)
(G).ethnic_groupOther ethnic group.3|4	0.022 (0.049)	-0.213* (0.083)	-0.105* (0.051)	-0.097*** (0.029)	-0.268*** (0.043)
(G).ethnic_groupOther ethnic group.4|5	-0.17* (0.076)	0.136 (0.121)	0.083 (0.076)	0.151** (0.054)	-0.06 (0.082)
(G).gp_visitIn the past 3 months.1|2	-0.112*** (0.003)	-0.164*** (0.004)	-0.154*** (0.003)	-0.112*** (0.002)	-0.134*** (0.002)
(G).gp_visitIn the past 3 months.2|3	-0.045*** (0.005)	0.061*** (0.009)	-0.04*** (0.004)	-0.069*** (0.003)	-0.065*** (0.003)
(G).gp_visitIn the past 3 months.3|4	0.012. (0.007)	0.128*** (0.011)	0.012. (0.007)	-0.05*** (0.004)	-0.019** (0.006)
(G).gp_visitIn the past 3 months.4|5	0.267*** (0.011)	0.321*** (0.02)	0.132*** (0.011)	0.038*** (0.009)	0.086*** (0.012)
(G).gp_visitBetween 6 and 12 months ago.1|2	0.077*** (0.004)	0.091*** (0.006)	0.092*** (0.004)	0.082*** (0.003)	0.083*** (0.003)
(G).gp_visitBetween 6 and 12 months ago.2|3	-0.004 (0.007)	-0.062*** (0.014)	-0.004 (0.006)	0.025*** (0.003)	-0.008. (0.005)
(G).gp_visitBetween 6 and 12 months ago.3|4	-0.038*** (0.01)	-0.093*** (0.018)	-0.033** (0.01)	0.009 (0.007)	0.004 (0.009)
(G).gp_visitBetween 6 and 12 months ago.4|5	-0.175*** (0.017)	-0.212*** (0.033)	-0.11*** (0.019)	-0.03* (0.015)	-0.078*** (0.02)
(G).gp_visitMore than 12 months ago.1|2	0.178*** (0.004)	0.209*** (0.007)	0.228*** (0.004)	0.218*** (0.003)	0.183*** (0.003)
(G).gp_visitMore than 12 months ago.2|3	-0.002 (0.008)	-0.078*** (0.018)	-0.029*** (0.007)	0.035*** (0.004)	-0.04*** (0.005)
(G).gp_visitMore than 12 months ago.3|4	-0.09*** (0.014)	-0.237*** (0.025)	-0.116*** (0.013)	0.002 (0.008)	-0.048*** (0.01)
(G).gp_visitMore than 12 months ago.4|5	-0.414*** (0.023)	-0.399*** (0.046)	-0.308*** (0.025)	-0.169*** (0.021)	-0.153*** (0.024)
(G).gp_visitI have never seen a GP from my GP surgery.1|2	0.263*** (0.016)	0.193*** (0.025)	0.363*** (0.015)	0.295*** (0.01)	0.253*** (0.011)
(G).gp_visitI have never seen a GP from my GP surgery.2|3	-0.167*** (0.034)	-0.282*** (0.073)	-0.135*** (0.031)	-0.043** (0.014)	-0.1*** (0.018)
(G).gp_visitI have never seen a GP from my GP surgery.3|4	-0.507*** (0.063)	-0.843*** (0.109)	-0.368*** (0.06)	-0.206*** (0.034)	-0.1** (0.035)
(G).gp_visitI have never seen a GP from my GP surgery.4|5	-0.885*** (0.091)	-1.35*** (0.19)	-0.778*** (0.108)	-0.551*** (0.074)	-0.26** (0.08)
(G).nurse_visitIn the past 3 months.1|2	-0.029*** (0.003)	-0.062*** (0.004)	-0.022*** (0.003)	0.007** (0.003)	0.018*** (0.003)
(G).nurse_visitIn the past 3 months.2|3	-0.027*** (0.005)	-0.015. (0.008)	-0.035*** (0.004)	-0.024*** (0.003)	-0.012*** (0.004)
(G).nurse_visitIn the past 3 months.3|4	0.002 (0.006)	-0.003 (0.009)	-0.005 (0.006)	-0.004 (0.004)	-0.02*** (0.006)
(G).nurse_visitIn the past 3 months.4|5	0.024** (0.009)	0.032. (0.017)	0.009 (0.009)	0.001 (0.007)	0.01 (0.011)
(G).nurse_visitBetween 6 and 12 months ago.1|2	0.02*** (0.004)	0.036*** (0.005)	0.009* (0.003)	-0.01*** (0.003)	-0.008** (0.003)
(G).nurse_visitBetween 6 and 12 months ago.2|3	0.003 (0.006)	-0.024* (0.011)	0.001 (0.005)	0.005 (0.003)	-0.004 (0.004)
(G).nurse_visitBetween 6 and 12 months ago.3|4	-0.004 (0.008)	-0.023. (0.013)	-0.009 (0.008)	0.004 (0.005)	0.004 (0.007)
(G).nurse_visitBetween 6 and 12 months ago.4|5	-0.095*** (0.012)	-0.029 (0.023)	-0.057*** (0.013)	-0.039*** (0.01)	-0.001 (0.014)
(G).nurse_visitMore than 12 months ago.1|2	0.053*** (0.003)	0.114*** (0.005)	0.041*** (0.003)	-0.009** (0.003)	0.01*** (0.003)
(G).nurse_visitMore than 12 months ago.2|3	0.034*** (0.006)	-0.022* (0.011)	-0.007 (0.005)	0.022*** (0.003)	-0.028*** (0.004)
(G).nurse_visitMore than 12 months ago.3|4	-0.067*** (0.009)	-0.131*** (0.013)	-0.069*** (0.008)	0.007 (0.005)	-0.019** (0.007)
(G).nurse_visitMore than 12 months ago.4|5	-0.25*** (0.013)	-0.188*** (0.024)	-0.129*** (0.013)	-0.071*** (0.01)	-0.007 (0.013)
(G).nurse_visitI have never seen a nurse from my GP surgery.1|2	0.058*** (0.005)	0.077*** (0.008)	0.048*** (0.005)	0.047*** (0.004)	0.068*** (0.004)
(G).nurse_visitI have never seen a nurse from my GP surgery.2|3	-0.078*** (0.009)	-0.137*** (0.018)	-0.133*** (0.008)	-0.075*** (0.005)	-0.137*** (0.006)
(G).nurse_visitI have never seen a nurse from my GP surgery.3|4	-0.167*** (0.014)	-0.26*** (0.021)	-0.13*** (0.012)	-0.063*** (0.008)	-0.139*** (0.01)
(G).nurse_visitI have never seen a nurse from my GP surgery.4|5	-0.416*** (0.021)	-0.349*** (0.036)	-0.245*** (0.02)	-0.113*** (0.016)	-0.03. (0.018)
(G).get_appYes.1|2	0.091*** (0.003)	0.048*** (0.004)	0.117*** (0.003)	0.153*** (0.003)	0.113*** (0.003)
(G).get_appYes.2|3	-0.001 (0.005)	-0.004 (0.009)	-0.032*** (0.005)	0.081*** (0.003)	0.047*** (0.004)
(G).get_appYes.3|4	-0.049*** (0.007)	-0.061*** (0.01)	-0.016* (0.007)	0.01* (0.005)	0.048*** (0.006)
(G).get_appYes.4|5	-0.104*** (0.01)	-0.13*** (0.018)	-0.104*** (0.01)	-0.047*** (0.008)	-0.004 (0.011)
(G).get_appYes, but I had to call back closer to or on the day I wanted the appointment.1|2	0 (0.004)	-0.006 (0.005)	0.01* (0.004)	0.028*** (0.004)	-0.004 (0.003)
(G).get_appYes, but I had to call back closer to or on the day I wanted the appointment.2|3	0.031*** (0.007)	0.041*** (0.011)	0.028*** (0.006)	0.072*** (0.004)	0.051*** (0.005)
(G).get_appYes, but I had to call back closer to or on the day I wanted the appointment.3|4	0.038*** (0.009)	-0.008 (0.013)	0.04*** (0.008)	0.037*** (0.006)	0.047*** (0.007)
(G).get_appYes, but I had to call back closer to or on the day I wanted the appointment.4|5	-0.007 (0.013)	-0.018 (0.023)	0.019 (0.013)	0.011 (0.009)	0.053*** (0.013)
(G).practice_size_q2.1|2	0.016*** (0.005)	0.028*** (0.006)	0.008. (0.005)	-0.006 (0.004)	-0.005 (0.004)
(G).practice_size_q2.2|3	0.013. (0.008)	-0.007 (0.013)	0.008 (0.007)	0.018*** (0.005)	0.021*** (0.006)
(G).practice_size_q2.3|4	-0.012 (0.01)	0.002 (0.014)	0.008 (0.01)	0.01 (0.007)	0.025** (0.009)
(G).practice_size_q2.4|5	-0.037** (0.014)	-0.067** (0.024)	-0.016 (0.014)	-0.001 (0.011)	-0.024 (0.016)
(G).practice_size_q3.1|2	0.033*** (0.004)	0.061*** (0.006)	0.02*** (0.004)	-0.005 (0.004)	-0.011** (0.004)
(G).practice_size_q3.2|3	0.022** (0.007)	0.004 (0.012)	0.013* (0.007)	0.031*** (0.004)	0.027*** (0.006)
(G).practice_size_q3.3|4	-0.027** (0.01)	-0.014 (0.014)	0.015 (0.009)	0.009 (0.007)	0.025** (0.008)
(G).practice_size_q3.4|5	-0.066*** (0.013)	-0.08*** (0.023)	-0.03* (0.014)	-0.003 (0.011)	-0.019 (0.015)
(G).practice_size_q4.1|2	0.034*** (0.004)	0.067*** (0.006)	0.013** (0.004)	-0.012** (0.004)	-0.02*** (0.004)
(G).practice_size_q4.2|3	0.021** (0.007)	-0.009 (0.012)	0.021** (0.006)	0.039*** (0.004)	0.04*** (0.005)
(G).practice_size_q4.3|4	-0.017. (0.009)	-0.018 (0.013)	-0.001 (0.009)	0.014* (0.006)	0.035*** (0.008)
(G).practice_size_q4.4|5	-0.078*** (0.013)	-0.105*** (0.022)	-0.03* (0.013)	-0.01 (0.01)	-0.027. (0.015)
(G).practice_size_q5.1|2	0.039*** (0.004)	0.083*** (0.005)	0.011** (0.004)	-0.016*** (0.004)	-0.025*** (0.003)
(G).practice_size_q5.2|3	0.023*** (0.007)	-0.013 (0.011)	0.027*** (0.006)	0.043*** (0.004)	0.039*** (0.005)
(G).practice_size_q5.3|4	-0.02* (0.009)	-0.028* (0.013)	0.018* (0.009)	0.017** (0.006)	0.057*** (0.008)
(G).practice_size_q5.4|5	-0.092*** (0.012)	-0.156*** (0.022)	-0.045*** (0.013)	-0.025* (0.01)	-0.02 (0.014)
(G).depriv_tercModerately depriv.1|2	-0.129*** (0.003)	-0.185*** (0.004)	-0.115*** (0.003)	-0.067*** (0.002)	-0.066*** (0.002)
(G).depriv_tercModerately depriv.2|3	-0.038*** (0.004)	0.002 (0.009)	-0.032*** (0.004)	-0.06*** (0.002)	-0.039*** (0.003)
(G).depriv_tercModerately depriv.3|4	0.017** (0.007)	0.104*** (0.011)	0.027*** (0.006)	-0.032*** (0.004)	-0.027*** (0.005)
(G).depriv_tercModerately depriv.4|5	0.159*** (0.01)	0.222*** (0.02)	0.114*** (0.01)	0.026** (0.008)	0.032** (0.012)
(G).depriv_tercMost depriv.1|2	-0.329*** (0.003)	-0.443*** (0.004)	-0.272*** (0.003)	-0.158*** (0.002)	-0.166*** (0.002)
(G).depriv_tercMost depriv.2|3	-0.084*** (0.004)	0.031*** (0.008)	-0.088*** (0.004)	-0.154*** (0.003)	-0.112*** (0.003)
(G).depriv_tercMost depriv.3|4	0.051*** (0.006)	0.218*** (0.01)	0.062*** (0.006)	-0.077*** (0.004)	-0.107*** (0.005)
(G).depriv_tercMost depriv.4|5	0.363*** (0.009)	0.491*** (0.019)	0.234*** (0.01)	0.1*** (0.008)	0.071*** (0.011)
(G).time_fe4.1|2	0.071*** (0.004)	0.032*** (0.006)	0.069*** (0.004)	0.052*** (0.004)	0.013*** (0.004)
(G).time_fe4.2|3	-0.012. (0.007)	-0.012 (0.013)	-0.006 (0.006)	0.001 (0.004)	0.002 (0.005)
(G).time_fe4.3|4	-0.015 (0.01)	-0.007 (0.014)	-0.016. (0.009)	-0.004 (0.007)	0.007 (0.008)
(G).time_fe4.4|5	0.004 (0.014)	0.032 (0.026)	-0.005 (0.014)	-0.006 (0.011)	0.036* (0.016)
(G).time_fe5.1|2	0.009* (0.004)	0.01. (0.006)	0.012** (0.004)	0.005 (0.004)	0.005 (0.004)
(G).time_fe5.2|3	-0.012. (0.007)	-0.033* (0.013)	-0.009 (0.006)	-0.009* (0.004)	-0.011* (0.005)
(G).time_fe5.3|4	0.005 (0.01)	-0.011 (0.015)	0.001 (0.009)	0.003 (0.007)	-0.003 (0.009)
(G).time_fe5.4|5	-0.016 (0.014)	-0.036 (0.027)	0.012 (0.015)	0.01 (0.012)	0.026 (0.017)
(G).time_fe6.1|2	0.066*** (0.004)	0.031*** (0.006)	0.053*** (0.004)	0.019*** (0.004)	-0.004 (0.004)
(G).time_fe6.2|3	-0.006 (0.007)	-0.004 (0.013)	-0.003 (0.006)	0.016*** (0.004)	0 (0.005)
(G).time_fe6.3|4	-0.016 (0.01)	-0.014 (0.015)	-0.006 (0.009)	0.007 (0.007)	0.016. (0.009)
(G).time_fe6.4|5	-0.022 (0.014)	-0.059* (0.027)	0.003 (0.015)	-0.006 (0.012)	0.044** (0.017)
(G).time_fe7.1|2	0.002 (0.005)	0.02*** (0.006)	0.017*** (0.004)	0.004 (0.004)	0.017*** (0.004)
(G).time_fe7.2|3	0.018* (0.007)	-0.011 (0.013)	-0.016* (0.007)	-0.009* (0.004)	-0.026*** (0.006)
(G).time_fe7.3|4	0.007 (0.01)	-0.035* (0.015)	0.001 (0.01)	0.003 (0.007)	0.016. (0.009)
(G).time_fe7.4|5	-0.013 (0.014)	-0.035 (0.027)	0.002 (0.015)	-0.014 (0.012)	0.009 (0.017)
(G).time_fe8.1|2	0.069*** (0.005)	0.034*** (0.006)	0.071*** (0.004)	0.039*** (0.004)	0.008* (0.004)
(G).time_fe8.2|3	0.013. (0.007)	0.007 (0.013)	-0.003 (0.007)	-0.003 (0.004)	-0.016** (0.005)
(G).time_fe8.3|4	-0.019. (0.01)	-0.037* (0.015)	0.002 (0.01)	0.017* (0.007)	0.026** (0.009)
(G).time_fe8.4|5	-0.067*** (0.014)	-0.062* (0.027)	-0.024 (0.015)	-0.02. (0.012)	0.016 (0.017)
(G).time_fe9.1|2	0.004 (0.005)	0.021*** (0.006)	0.013** (0.004)	0.001 (0.004)	0.006. (0.004)
(G).time_fe9.2|3	0.012. (0.007)	-0.022 (0.013)	-0.011 (0.007)	-0.019*** (0.004)	-0.021*** (0.006)
(G).time_fe9.3|4	0.022* (0.01)	-0.042** (0.015)	0.002 (0.01)	0.012. (0.007)	0.028** (0.009)
(G).time_fe9.4|5	-0.03* (0.014)	-0.069* (0.027)	-0.008 (0.015)	-0.023. (0.012)	0.022 (0.017)
(G).time_fe10.1|2	0.055*** (0.005)	0.03*** (0.006)	0.05*** (0.004)	0.002 (0.004)	-0.025*** (0.004)
(G).time_fe10.2|3	-0.002 (0.007)	-0.017 (0.013)	-0.008 (0.007)	-0.001 (0.004)	-0.011* (0.006)
(G).time_fe10.3|4	0.003 (0.01)	-0.029. (0.015)	-0.007 (0.01)	0.012. (0.007)	0.026** (0.009)
(G).time_fe10.4|5	-0.049*** (0.014)	-0.078** (0.027)	-0.01 (0.015)	-0.015 (0.012)	0.023 (0.017)
(G).time_fe11.1|2	0.071*** (0.004)	0.024*** (0.005)	0.067*** (0.004)	0.002 (0.003)	-0.053*** (0.003)
(G).time_fe11.2|3	-0.003 (0.006)	-0.011 (0.011)	0.002 (0.006)	0.001 (0.004)	-0.008. (0.005)
(G).time_fe11.3|4	0.021* (0.009)	-0.034** (0.013)	-0.003 (0.008)	0.013* (0.006)	0.025*** (0.007)
(G).time_fe11.4|5	-0.037** (0.012)	-0.003 (0.023)	-0.013 (0.013)	-0.007 (0.01)	0.024 (0.014)
(G).ethnic_groupMixed or multiple ethnic background:depriv_tercModerately depriv.1|2	0.015 (0.033)	-0.026 (0.048)	0.019 (0.03)	0.021 (0.024)	0.009 (0.024)
(G).ethnic_groupMixed or multiple ethnic background:depriv_tercModerately depriv.2|3	-0.025 (0.059)	-0.077 (0.117)	0.025 (0.048)	0.018 (0.029)	0.021 (0.035)
(G).ethnic_groupMixed or multiple ethnic background:depriv_tercModerately depriv.3|4	-0.118 (0.098)	0.006 (0.14)	0.147. (0.083)	-0.044 (0.052)	-0.061 (0.057)
(G).ethnic_groupMixed or multiple ethnic background:depriv_tercModerately depriv.4|5	-0.412** (0.142)	-0.16 (0.243)	-0.392** (0.129)	0.019 (0.108)	-0.083 (0.121)
(G).ethnic_groupAsian:depriv_tercModerately depriv.1|2	-0.008 (0.014)	-0.002 (0.02)	0.017 (0.014)	0.002 (0.01)	0.025* (0.011)
(G).ethnic_groupAsian:depriv_tercModerately depriv.2|3	0.05* (0.025)	0.037 (0.05)	-0.026 (0.023)	0.026* (0.012)	-0.036* (0.017)
(G).ethnic_groupAsian:depriv_tercModerately depriv.3|4	-0.139*** (0.038)	-0.112. (0.062)	-0.108** (0.038)	-0.02 (0.023)	-0.058. (0.033)
(G).ethnic_groupAsian:depriv_tercModerately depriv.4|5	-0.048 (0.061)	0.06 (0.104)	0.136* (0.067)	0.007 (0.045)	-0.172* (0.067)
(G).ethnic_groupBlack:depriv_tercModerately depriv.1|2	0.033 (0.029)	0.093* (0.042)	0.041 (0.029)	0.008 (0.021)	-0.019 (0.023)
(G).ethnic_groupBlack:depriv_tercModerately depriv.2|3	0.111* (0.053)	0.225* (0.106)	0.029 (0.05)	0.078** (0.026)	0.065. (0.039)
(G).ethnic_groupBlack:depriv_tercModerately depriv.3|4	0.274*** (0.083)	-0.107 (0.119)	0.287*** (0.083)	-0.024 (0.044)	0.032 (0.069)
(G).ethnic_groupBlack:depriv_tercModerately depriv.4|5	-0.186. (0.109)	-0.401* (0.177)	-0.182 (0.114)	0.153. (0.086)	0.228 (0.145)
(G).ethnic_groupOther ethnic group:depriv_tercModerately depriv.1|2	-0.011 (0.024)	-0.044 (0.033)	0.043. (0.024)	0.01 (0.019)	-0.038* (0.019)
(G).ethnic_groupOther ethnic group:depriv_tercModerately depriv.2|3	0.041 (0.041)	-0.014 (0.077)	-0.036 (0.038)	0.064** (0.022)	0.063* (0.029)
(G).ethnic_groupOther ethnic group:depriv_tercModerately depriv.3|4	-0.134* (0.058)	-0.17. (0.096)	-0.096 (0.06)	-0.104** (0.036)	-0.071 (0.051)
(G).ethnic_groupOther ethnic group:depriv_tercModerately depriv.4|5	0 (0.086)	-0.171 (0.135)	-0.03 (0.087)	-0.18** (0.062)	-0.043 (0.093)
(G).ethnic_groupMixed or multiple ethnic background:depriv_tercMost depriv.1|2	0.004 (0.03)	-0.02 (0.044)	0.034 (0.028)	0.011 (0.023)	-0.002 (0.022)
(G).ethnic_groupMixed or multiple ethnic background:depriv_tercMost depriv.2|3	0.016 (0.053)	0.076 (0.104)	0.047 (0.044)	0.078** (0.026)	0.081* (0.032)
(G).ethnic_groupMixed or multiple ethnic background:depriv_tercMost depriv.3|4	0.039 (0.086)	-0.004 (0.127)	0.016 (0.075)	-0.089. (0.048)	-0.039 (0.052)
(G).ethnic_groupMixed or multiple ethnic background:depriv_tercMost depriv.4|5	-0.474*** (0.13)	-0.454* (0.218)	-0.31** (0.11)	0.111 (0.097)	-0.012 (0.109)
(G).ethnic_groupAsian:depriv_tercMost depriv.1|2	0.045*** (0.013)	0.068*** (0.019)	0.028* (0.012)	-0.01 (0.01)	0.058*** (0.01)
(G).ethnic_groupAsian:depriv_tercMost depriv.2|3	0.105*** (0.023)	0.104* (0.045)	0.053* (0.021)	0.09*** (0.011)	0.029. (0.015)
(G).ethnic_groupAsian:depriv_tercMost depriv.3|4	-0.121*** (0.035)	-0.198*** (0.057)	-0.136*** (0.035)	-0.034. (0.021)	-0.066* (0.03)
(G).ethnic_groupAsian:depriv_tercMost depriv.4|5	-0.21*** (0.056)	-0.19* (0.096)	0.069 (0.062)	-0.078. (0.041)	-0.114. (0.061)
(G).ethnic_groupBlack:depriv_tercMost depriv.1|2	0.17*** (0.026)	0.269*** (0.038)	0.148*** (0.026)	0.099*** (0.019)	0.078*** (0.021)
(G).ethnic_groupBlack:depriv_tercMost depriv.2|3	0.129** (0.049)	0.151 (0.099)	0.075. (0.045)	0.155*** (0.024)	0.054 (0.036)
(G).ethnic_groupBlack:depriv_tercMost depriv.3|4	0.164* (0.077)	-0.114 (0.108)	0.157* (0.078)	-0.047 (0.04)	-0.001 (0.063)
(G).ethnic_groupBlack:depriv_tercMost depriv.4|5	-0.249* (0.097)	-0.72*** (0.159)	-0.25* (0.101)	0.096 (0.079)	0.275* (0.134)
(G).ethnic_groupOther ethnic group:depriv_tercMost depriv.1|2	0.04. (0.022)	0.023 (0.03)	0.071*** (0.021)	0.045** (0.017)	0.074*** (0.018)
(G).ethnic_groupOther ethnic group:depriv_tercMost depriv.2|3	0.085* (0.037)	0.077 (0.07)	0.043 (0.034)	0.103*** (0.02)	0.08** (0.027)
(G).ethnic_groupOther ethnic group:depriv_tercMost depriv.3|4	-0.275*** (0.053)	-0.214* (0.088)	-0.141** (0.055)	-0.143*** (0.032)	-0.153** (0.047)
(G).ethnic_groupOther ethnic group:depriv_tercMost depriv.4|5	-0.153. (0.079)	-0.421*** (0.126)	-0.269*** (0.08)	-0.236*** (0.057)	-0.031 (0.085)

## Sheet: Model 5
LL	-1450479	-711231	-1594055	-2374723	-2127039
AIC	2901336	1422840	3188489	4749823	4254457
Standar error in parentheses, *pv<0.05, **pv<0.01, ***pv<0.001
Variable	mobility	self_care	usual_act	pain	anxiety
Alzheimer’s disease or dementia	0.289*** (0.018)	0.88*** (0.019)	0.726*** (0.018)	-0.084*** (0.018)	0.469*** (0.018)
Angina or long-term heart problem	0.482*** (0.006)	0.341*** (0.008)	0.528*** (0.006)	0.294*** (0.005)	0.28*** (0.006)
Arthritis or long-term joint problem	1.24*** (0.004)	0.882*** (0.005)	1.136*** (0.004)	1.407*** (0.004)	0.288*** (0.004)
Asthma or long-term chest problem	0.239*** (0.004)	0.161*** (0.006)	0.254*** (0.004)	0.091*** (0.003)	0.123*** (0.003)
Blindness or severe visual impairment	0.613*** (0.01)	0.607*** (0.011)	0.68*** (0.01)	0.171*** (0.01)	0.284*** (0.01)
Cancer in the last 5 years	0.351*** (0.006)	0.411*** (0.007)	0.532*** (0.005)	0.328*** (0.005)	0.307*** (0.005)
Deafness or severe hearing impairment	0.198*** (0.007)	0.168*** (0.01)	0.198*** (0.007)	0.156*** (0.006)	0.183*** (0.007)
Diabetes	0.368*** (0.005)	0.311*** (0.007)	0.303*** (0.005)	0.215*** (0.004)	0.177*** (0.005)
Epilepsy	0.499*** (0.007)	0.681*** (0.008)	0.526*** (0.007)	0.121*** (0.007)	0.252*** (0.007)
High blood pressure	0.131*** (0.004)	-0.029*** (0.006)	0.071*** (0.004)	0.066*** (0.003)	0.111*** (0.003)
Kidney or liver disease	0.333*** (0.006)	0.293*** (0.007)	0.337*** (0.006)	0.325*** (0.006)	0.228*** (0.006)
Long-term back problem	1.003*** (0.004)	0.817*** (0.005)	1.101*** (0.004)	1.434*** (0.003)	0.376*** (0.004)
Long-term mental health problem	0.484*** (0.004)	0.835*** (0.005)	1.056*** (0.004)	0.307*** (0.004)	1.776*** (0.004)
Long-term neurological problem	1.142*** (0.005)	1.075*** (0.005)	1.129*** (0.005)	0.984*** (0.005)	0.557*** (0.005)
Another long-term condition	0.617*** (0.003)	0.624*** (0.004)	0.743*** (0.003)	0.695*** (0.003)	0.437*** (0.003)
Activities limited today - Yes, limited a little	0.433*** (0.002)	0.246*** (0.003)	0.516*** (0.002)	0.581*** (0.002)	0.306*** (0.002)
Activities limited today - Yes, limited a lot	0.975*** (0.004)	0.892*** (0.004)	1.124*** (0.004)	1.031*** (0.004)	0.614*** (0.004)
Angina or long-term heart problem and Arthritis or long-term joint problem	-0.318*** (0.009)	-0.184*** (0.011)	-0.345*** (0.009)	-0.186*** (0.009)	-0.091*** (0.009)
Angina or long-term heart problem and Diabetes	-0.012 (0.01)	-0.049*** (0.012)	-0.04*** (0.01)	0.016. (0.01)	-0.068*** (0.01)
Angina or long-term heart problem and High blood pressure	-0.031*** (0.008)	0.01 (0.011)	-0.028*** (0.008)	0.015* (0.008)	-0.016. (0.008)
Arthritis or long-term joint problem and Asthma or long-term chest problem	-0.022** (0.008)	0.079*** (0.01)	-0.023** (0.008)	0.051*** (0.007)	0.054*** (0.008)
Arthritis or long-term joint problem and Deafness or severe hearing impairment	-0.211*** (0.01)	-0.157*** (0.013)	-0.217*** (0.01)	-0.149*** (0.01)	-0.084*** (0.011)
Arthritis or long-term joint problem and Diabetes	-0.087*** (0.011)	-0.03* (0.013)	-0.066*** (0.011)	-0.006 (0.011)	0.044*** (0.011)
Arthritis or long-term joint problem and High blood pressure	0.015* (0.007)	0.095*** (0.009)	0.034*** (0.007)	0.035*** (0.006)	0.018* (0.007)
Arthritis or long-term joint problem and Long-term back problem	-0.553*** (0.007)	-0.259*** (0.008)	-0.504*** (0.007)	-0.795*** (0.006)	0.033*** (0.007)
Arthritis or long-term joint problem and Long-term mental health problem	-0.217*** (0.009)	-0.337*** (0.009)	-0.511*** (0.008)	-0.046*** (0.008)	-0.197*** (0.008)
Arthritis or long-term joint problem and Another long-term condition	-0.308*** (0.006)	-0.237*** (0.007)	-0.321*** (0.006)	-0.329*** (0.006)	-0.086*** (0.006)
Asthma or long-term chest problem and Diabetes	-0.01 (0.009)	-0.033** (0.011)	-0.033*** (0.009)	0.025** (0.009)	-0.016. (0.009)
Asthma or long-term chest problem and High blood pressure	0.126*** (0.008)	0.163*** (0.011)	0.136*** (0.008)	0.13*** (0.007)	0.051*** (0.008)
Asthma or long-term chest problem and Long-term back problem	-0.104*** (0.007)	-0.103*** (0.008)	-0.157*** (0.007)	-0.059*** (0.007)	-0.035*** (0.007)
Asthma or long-term chest problem and Another long-term condition	-0.083*** (0.007)	-0.07*** (0.008)	-0.11*** (0.007)	0.007 (0.006)	-0.054*** (0.006)
Cancer in the last 5 years and High blood pressure	-0.202*** (0.01)	-0.255*** (0.014)	-0.279*** (0.01)	-0.165*** (0.009)	-0.178*** (0.01)
Deafness or severe hearing impairment and High blood pressure	-0.037*** (0.011)	-0.041** (0.013)	-0.031** (0.011)	0.014 (0.01)	-0.062*** (0.011)
Diabetes and High blood pressure	0.026*** (0.008)	0.064*** (0.01)	0.048*** (0.008)	0.05*** (0.007)	-0.011 (0.007)
Diabetes and Long-term back problem	-0.047*** (0.008)	-0.054*** (0.01)	-0.089*** (0.008)	-0.021* (0.008)	0.004 (0.009)
Diabetes and Another long-term condition	0.041*** (0.008)	0.028** (0.01)	-0.009 (0.008)	0.007 (0.008)	-0.019* (0.009)
High blood pressure and Long-term back problem	-0.069*** (0.008)	0.031** (0.01)	-0.075*** (0.007)	-0.051*** (0.007)	0.033*** (0.008)
High blood pressure and Another long-term condition	-0.048*** (0.006)	-0.004 (0.008)	-0.072*** (0.006)	-0.07*** (0.005)	-0.09*** (0.006)
Long-term back problem and Long-term mental health problem	-0.15*** (0.008)	-0.31*** (0.009)	-0.518*** (0.008)	-0.018* (0.008)	-0.271*** (0.008)
Long-term back problem and Another long-term condition	-0.232*** (0.006)	-0.235*** (0.007)	-0.315*** (0.006)	-0.297*** (0.006)	-0.101*** (0.006)
Arthritis or long-term joint problem, Asthma or long-term chest problem and High blood pressure	-0.177*** (0.014)	-0.21*** (0.017)	-0.174*** (0.014)	-0.176*** (0.013)	-0.097*** (0.014)
Arthritis or long-term joint problem, Diabetes and High blood pressure	-0.102*** (0.015)	-0.122*** (0.017)	-0.083*** (0.015)	-0.128*** (0.014)	-0.074*** (0.015)
Arthritis or long-term joint problem, High blood pressure and Long-term back problem	0.08*** (0.012)	-0.025. (0.014)	0.08*** (0.012)	0.089*** (0.012)	-0.047*** (0.012)
depriv_tercModerately depriv	0.136*** (0.002)	0.183*** (0.004)	0.119*** (0.002)	0.097*** (0.002)	0.077*** (0.002)
depriv_tercMost depriv	0.328*** (0.002)	0.414*** (0.004)	0.279*** (0.002)	0.233*** (0.002)	0.196*** (0.002)
(L).1|2	2.003*** (0.008)	2.651*** (0.01)	1.737*** (0.007)	0.898*** (0.006)	0.811*** (0.006)
(L).2|3	-0.394*** (0.013)	-0.773*** (0.022)	-0.197*** (0.011)	-0.011. (0.007)	-0.182*** (0.008)
(L).3|4	-0.489*** (0.019)	-0.66*** (0.028)	-0.373*** (0.016)	-0.088*** (0.011)	-0.192*** (0.013)
(L).4|5	-0.486*** (0.029)	-1.021*** (0.049)	-0.371*** (0.026)	-0.092*** (0.02)	-0.445*** (0.025)
(G).age_group35 to 44.1|2	-0.154*** (0.005)	-0.115*** (0.007)	-0.094*** (0.005)	-0.185*** (0.004)	0.009* (0.004)
(G).age_group35 to 44.2|3	0.034*** (0.01)	0.003 (0.018)	0.012 (0.008)	0.039*** (0.005)	0.041*** (0.005)
(G).age_group35 to 44.3|4	0.056*** (0.017)	0.195*** (0.024)	0.032* (0.013)	0.04*** (0.009)	0.052*** (0.008)
(G).age_group35 to 44.4|5	0.426*** (0.026)	0.426*** (0.041)	0.14*** (0.021)	0.062*** (0.016)	-0.055*** (0.016)
(G).age_group45 to 54.1|2	-0.403*** (0.005)	-0.269*** (0.007)	-0.254*** (0.005)	-0.433*** (0.004)	-0.021*** (0.004)
(G).age_group45 to 54.2|3	0.096*** (0.009)	0.026 (0.016)	0.073*** (0.007)	0.129*** (0.004)	0.065*** (0.005)
(G).age_group45 to 54.3|4	0.154*** (0.015)	0.351*** (0.022)	0.087*** (0.012)	0.135*** (0.008)	0.072*** (0.008)
(G).age_group45 to 54.4|5	0.693*** (0.023)	0.681*** (0.038)	0.258*** (0.019)	0.162*** (0.015)	-0.015 (0.015)
(G).age_group55 to 64.1|2	-0.588*** (0.005)	-0.335*** (0.007)	-0.331*** (0.005)	-0.552*** (0.004)	0.052*** (0.004)
(G).age_group55 to 64.2|3	0.154*** (0.009)	0.023 (0.016)	0.104*** (0.007)	0.219*** (0.005)	0.062*** (0.005)
(G).age_group55 to 64.3|4	0.257*** (0.014)	0.43*** (0.021)	0.165*** (0.012)	0.219*** (0.008)	0.121*** (0.008)
(G).age_group55 to 64.4|5	0.826*** (0.023)	0.728*** (0.037)	0.287*** (0.019)	0.288*** (0.015)	0.05** (0.017)
(G).age_group65 to 74.1|2	-0.761*** (0.005)	-0.328*** (0.007)	-0.395*** (0.005)	-0.644*** (0.004)	0.194*** (0.004)
(G).age_group65 to 74.2|3	0.215*** (0.009)	0.066*** (0.016)	0.152*** (0.007)	0.283*** (0.005)	0.111*** (0.006)
(G).age_group65 to 74.3|4	0.374*** (0.014)	0.464*** (0.022)	0.237*** (0.012)	0.33*** (0.008)	0.201*** (0.01)
(G).age_group65 to 74.4|5	0.836*** (0.023)	0.569*** (0.039)	0.193*** (0.02)	0.363*** (0.015)	-0.026 (0.023)
(G).sexMale.1|2	-0.167*** (0.006)	-0.269*** (0.008)	-0.148*** (0.005)	-0.067*** (0.004)	0.016*** (0.004)
(G).sexMale.2|3	-0.058*** (0.011)	-0.134*** (0.019)	-0.13*** (0.009)	0.028*** (0.005)	-0.126*** (0.006)
(G).sexMale.3|4	-0.074*** (0.018)	-0.028 (0.025)	-0.055*** (0.014)	-0.009 (0.01)	-0.095*** (0.009)
(G).sexMale.4|5	-0.072* (0.029)	-0.011 (0.043)	-0.001 (0.022)	-0.007 (0.019)	-0.007 (0.016)
(G).ethnic_groupMixed or multiple ethnic background.1|2	0.025* (0.011)	-0.011 (0.015)	0.025* (0.011)	-0.026** (0.009)	-0.022* (0.009)
(G).ethnic_groupMixed or multiple ethnic background.2|3	0.003 (0.019)	-0.025 (0.032)	0.037* (0.016)	0.014 (0.01)	0.033** (0.012)
(G).ethnic_groupMixed or multiple ethnic background.3|4	-0.012 (0.028)	0.016 (0.036)	-0.013 (0.025)	-0.028 (0.017)	-0.042* (0.019)
(G).ethnic_groupMixed or multiple ethnic background.4|5	0.118** (0.037)	0.004 (0.062)	0.011 (0.036)	-0.011 (0.029)	-0.034 (0.034)
(G).ethnic_groupAsian.1|2	0.098*** (0.005)	0.038*** (0.006)	0.196*** (0.005)	0.029*** (0.004)	0.22*** (0.004)
(G).ethnic_groupAsian.2|3	0.026*** (0.008)	-0.011 (0.013)	0.004 (0.007)	0.03*** (0.004)	0.045*** (0.006)
(G).ethnic_groupAsian.3|4	-0.015 (0.011)	-0.218*** (0.016)	-0.08*** (0.011)	-0.072*** (0.007)	-0.249*** (0.01)
(G).ethnic_groupAsian.4|5	0.002 (0.016)	-0.026 (0.024)	-0.016 (0.016)	0.01 (0.012)	-0.098*** (0.017)
(G).ethnic_groupBlack.1|2	0.125*** (0.007)	0.107*** (0.009)	0.264*** (0.007)	0.061*** (0.005)	0.363*** (0.006)
(G).ethnic_groupBlack.2|3	-0.047*** (0.012)	-0.096*** (0.021)	-0.081*** (0.011)	-0.037*** (0.006)	-0.083*** (0.009)
(G).ethnic_groupBlack.3|4	-0.035* (0.017)	-0.126*** (0.024)	-0.09*** (0.017)	-0.084*** (0.011)	-0.223*** (0.015)
(G).ethnic_groupBlack.4|5	-0.071** (0.023)	-0.02 (0.039)	0.006 (0.025)	0.074*** (0.017)	-0.064* (0.027)
(G).ethnic_groupOther ethnic group.1|2	0.027*** (0.007)	-0.05*** (0.009)	0.191*** (0.007)	0.039*** (0.006)	0.168*** (0.006)
(G).ethnic_groupOther ethnic group.2|3	-0.014 (0.011)	0.003 (0.018)	-0.045*** (0.011)	-0.041*** (0.007)	-0.013 (0.009)
(G).ethnic_groupOther ethnic group.3|4	-0.104*** (0.016)	-0.304*** (0.022)	-0.164*** (0.016)	-0.166*** (0.011)	-0.376*** (0.014)
(G).ethnic_groupOther ethnic group.4|5	-0.038* (0.02)	-0.03 (0.029)	-0.039. (0.021)	0.027. (0.015)	-0.076*** (0.021)
(G).gp_visitIn the past 3 months.1|2	-0.114*** (0.003)	-0.164*** (0.004)	-0.155*** (0.003)	-0.117*** (0.002)	-0.132*** (0.002)
(G).gp_visitIn the past 3 months.2|3	-0.04*** (0.005)	0.063*** (0.009)	-0.036*** (0.004)	-0.06*** (0.003)	-0.071*** (0.003)
(G).gp_visitIn the past 3 months.3|4	0.027*** (0.007)	0.131*** (0.011)	0.025*** (0.007)	-0.035*** (0.004)	-0.021*** (0.006)
(G).gp_visitIn the past 3 months.4|5	0.278*** (0.011)	0.31*** (0.02)	0.132*** (0.011)	0.057*** (0.009)	0.089*** (0.012)
(G).gp_visitBetween 6 and 12 months ago.1|2	0.078*** (0.004)	0.091*** (0.006)	0.093*** (0.004)	0.085*** (0.003)	0.082*** (0.003)
(G).gp_visitBetween 6 and 12 months ago.2|3	-0.004 (0.007)	-0.06*** (0.014)	-0.003 (0.006)	0.021*** (0.003)	-0.004 (0.005)
(G).gp_visitBetween 6 and 12 months ago.3|4	-0.037*** (0.01)	-0.082*** (0.018)	-0.031** (0.01)	0.006 (0.007)	0.01 (0.009)
(G).gp_visitBetween 6 and 12 months ago.4|5	-0.153*** (0.017)	-0.19*** (0.033)	-0.103*** (0.019)	-0.038** (0.015)	-0.078*** (0.02)
(G).gp_visitMore than 12 months ago.1|2	0.18*** (0.004)	0.21*** (0.007)	0.228*** (0.004)	0.225*** (0.003)	0.18*** (0.003)
(G).gp_visitMore than 12 months ago.2|3	-0.002 (0.008)	-0.076*** (0.018)	-0.027*** (0.007)	0.025*** (0.004)	-0.027*** (0.005)
(G).gp_visitMore than 12 months ago.3|4	-0.092*** (0.014)	-0.23*** (0.025)	-0.113*** (0.013)	-0.004 (0.008)	-0.037*** (0.01)
(G).gp_visitMore than 12 months ago.4|5	-0.406*** (0.023)	-0.397*** (0.046)	-0.289*** (0.025)	-0.171*** (0.021)	-0.161*** (0.024)
(G).gp_visitI have never seen a GP from my GP surgery.1|2	0.254*** (0.016)	0.184*** (0.025)	0.355*** (0.015)	0.287*** (0.01)	0.245*** (0.011)
(G).gp_visitI have never seen a GP from my GP surgery.2|3	-0.147*** (0.033)	-0.251*** (0.073)	-0.112*** (0.031)	-0.025. (0.014)	-0.078*** (0.018)
(G).gp_visitI have never seen a GP from my GP surgery.3|4	-0.443*** (0.063)	-0.747*** (0.109)	-0.339*** (0.06)	-0.171*** (0.034)	-0.07* (0.035)
(G).gp_visitI have never seen a GP from my GP surgery.4|5	-0.676*** (0.091)	-1.186*** (0.19)	-0.751*** (0.108)	-0.497*** (0.075)	-0.258** (0.08)
(G).nurse_visitIn the past 3 months.1|2	-0.026*** (0.003)	-0.06*** (0.004)	-0.02*** (0.003)	0.012*** (0.003)	0.02*** (0.003)
(G).nurse_visitIn the past 3 months.2|3	-0.031*** (0.005)	-0.018* (0.008)	-0.04*** (0.004)	-0.029*** (0.003)	-0.016*** (0.004)
(G).nurse_visitIn the past 3 months.3|4	-0.009 (0.006)	-0.017. (0.009)	-0.013* (0.006)	-0.012** (0.004)	-0.03*** (0.006)
(G).nurse_visitIn the past 3 months.4|5	0.002 (0.009)	0.006 (0.017)	0.007 (0.01)	-0.01 (0.007)	0.008 (0.011)
(G).nurse_visitBetween 6 and 12 months ago.1|2	0.016*** (0.004)	0.034*** (0.005)	0.005 (0.003)	-0.017*** (0.003)	-0.01*** (0.003)
(G).nurse_visitBetween 6 and 12 months ago.2|3	0.01. (0.006)	-0.02. (0.011)	0.008 (0.005)	0.014*** (0.003)	0 (0.004)
(G).nurse_visitBetween 6 and 12 months ago.3|4	0.008 (0.008)	-0.01 (0.013)	0.003 (0.008)	0.016** (0.005)	0.013. (0.007)
(G).nurse_visitBetween 6 and 12 months ago.4|5	-0.067*** (0.013)	-0.025 (0.024)	-0.05*** (0.013)	-0.025* (0.01)	-0.002 (0.014)
(G).nurse_visitMore than 12 months ago.1|2	0.043*** (0.003)	0.11*** (0.005)	0.032*** (0.003)	-0.023*** (0.003)	0.003 (0.003)
(G).nurse_visitMore than 12 months ago.2|3	0.053*** (0.006)	-0.011 (0.011)	0.017*** (0.005)	0.041*** (0.003)	-0.009* (0.004)
(G).nurse_visitMore than 12 months ago.3|4	-0.03*** (0.009)	-0.099*** (0.014)	-0.039*** (0.008)	0.037*** (0.005)	0.006 (0.007)
(G).nurse_visitMore than 12 months ago.4|5	-0.201*** (0.013)	-0.162*** (0.025)	-0.122*** (0.013)	-0.046*** (0.01)	-0.01 (0.013)
(G).nurse_visitI have never seen a nurse from my GP surgery.1|2	0.037*** (0.005)	0.065*** (0.008)	0.028*** (0.005)	0.025*** (0.004)	0.05*** (0.004)
(G).nurse_visitI have never seen a nurse from my GP surgery.2|3	-0.036*** (0.009)	-0.11*** (0.018)	-0.078*** (0.008)	-0.043*** (0.005)	-0.087*** (0.007)
(G).nurse_visitI have never seen a nurse from my GP surgery.3|4	-0.096*** (0.014)	-0.197*** (0.021)	-0.076*** (0.013)	-0.009 (0.009)	-0.085*** (0.01)
(G).nurse_visitI have never seen a nurse from my GP surgery.4|5	-0.32*** (0.021)	-0.296*** (0.036)	-0.213*** (0.02)	-0.06*** (0.016)	-0.035. (0.018)
(G).get_appYes.1|2	0.099*** (0.003)	0.054*** (0.004)	0.123*** (0.003)	0.163*** (0.003)	0.112*** (0.003)
(G).get_appYes.2|3	-0.011* (0.005)	-0.014 (0.009)	-0.038*** (0.005)	0.066*** (0.003)	0.052*** (0.004)
(G).get_appYes.3|4	-0.08*** (0.007)	-0.093*** (0.01)	-0.039*** (0.007)	-0.016*** (0.005)	0.048*** (0.006)
(G).get_appYes.4|5	-0.165*** (0.01)	-0.166*** (0.018)	-0.127*** (0.01)	-0.074*** (0.008)	-0.015 (0.011)
(G).get_appYes, but I had to call back closer to or on the day I wanted the appointment.1|2	0.005 (0.004)	-0.004 (0.005)	0.013*** (0.004)	0.035*** (0.004)	-0.003 (0.003)
(G).get_appYes, but I had to call back closer to or on the day I wanted the appointment.2|3	0.021** (0.007)	0.035** (0.012)	0.021*** (0.006)	0.059*** (0.004)	0.049*** (0.005)
(G).get_appYes, but I had to call back closer to or on the day I wanted the appointment.3|4	0.017. (0.009)	-0.02 (0.013)	0.026** (0.008)	0.015** (0.006)	0.042*** (0.007)
(G).get_appYes, but I had to call back closer to or on the day I wanted the appointment.4|5	-0.023. (0.013)	-0.006 (0.023)	0.01 (0.013)	-0.009 (0.01)	0.05*** (0.013)
(G).practice_size_q2.1|2	0.016*** (0.005)	0.03*** (0.006)	0.008. (0.005)	-0.01** (0.004)	-0.007. (0.004)
(G).practice_size_q2.2|3	0.015* (0.008)	-0.009 (0.013)	0.012. (0.007)	0.026*** (0.004)	0.025*** (0.006)
(G).practice_size_q2.3|4	-0.018. (0.01)	-0.005 (0.014)	0.003 (0.01)	0.012. (0.007)	0.031*** (0.009)
(G).practice_size_q2.4|5	-0.051*** (0.014)	-0.082*** (0.024)	-0.029* (0.014)	-0.006 (0.011)	-0.025 (0.016)
(G).practice_size_q3.1|2	0.034*** (0.004)	0.063*** (0.006)	0.019*** (0.004)	-0.013*** (0.004)	-0.015*** (0.004)
(G).practice_size_q3.2|3	0.026*** (0.007)	0 (0.012)	0.02** (0.007)	0.044*** (0.004)	0.035*** (0.006)
(G).practice_size_q3.3|4	-0.034*** (0.01)	-0.028* (0.014)	0.009 (0.009)	0.014* (0.006)	0.037*** (0.008)
(G).practice_size_q3.4|5	-0.084*** (0.013)	-0.104*** (0.023)	-0.05*** (0.014)	-0.013 (0.011)	-0.025 (0.015)
(G).practice_size_q4.1|2	0.034*** (0.004)	0.07*** (0.006)	0.012** (0.004)	-0.022*** (0.004)	-0.025*** (0.004)
(G).practice_size_q4.2|3	0.028*** (0.007)	-0.014 (0.012)	0.03*** (0.006)	0.056*** (0.004)	0.051*** (0.005)
(G).practice_size_q4.3|4	-0.028** (0.009)	-0.037** (0.013)	-0.009 (0.009)	0.021*** (0.006)	0.051*** (0.008)
(G).practice_size_q4.4|5	-0.115*** (0.013)	-0.146*** (0.022)	-0.058*** (0.013)	-0.021* (0.01)	-0.032* (0.015)
(G).practice_size_q5.1|2	0.039*** (0.004)	0.087*** (0.005)	0.009* (0.004)	-0.031*** (0.004)	-0.032*** (0.003)
(G).practice_size_q5.2|3	0.033*** (0.007)	-0.02. (0.011)	0.04*** (0.006)	0.067*** (0.004)	0.056*** (0.005)
(G).practice_size_q5.3|4	-0.033*** (0.009)	-0.054*** (0.013)	0.007 (0.008)	0.028*** (0.006)	0.08*** (0.008)
(G).practice_size_q5.4|5	-0.142*** (0.012)	-0.199*** (0.022)	-0.083*** (0.013)	-0.043*** (0.01)	-0.029* (0.014)
(G).time_fe4.1|2	0.072*** (0.004)	0.032*** (0.006)	0.069*** (0.004)	0.051*** (0.004)	0.012*** (0.004)
(G).time_fe4.2|3	-0.012. (0.007)	-0.012 (0.013)	-0.006 (0.006)	0.002 (0.004)	0.002 (0.005)
(G).time_fe4.3|4	-0.011 (0.01)	-0.004 (0.014)	-0.015 (0.009)	-0.001 (0.006)	0.006 (0.008)
(G).time_fe4.4|5	0.008 (0.014)	0.041 (0.026)	-0.003 (0.014)	-0.007 (0.011)	0.034* (0.016)
(G).time_fe5.1|2	0.009* (0.004)	0.01 (0.006)	0.012** (0.004)	0.005 (0.004)	0.005 (0.004)
(G).time_fe5.2|3	-0.011 (0.007)	-0.032* (0.013)	-0.008 (0.006)	-0.008* (0.004)	-0.011* (0.005)
(G).time_fe5.3|4	0.008 (0.01)	-0.006 (0.015)	0.003 (0.009)	0.005 (0.007)	-0.004 (0.009)
(G).time_fe5.4|5	0.006 (0.014)	-0.004 (0.027)	0.016 (0.015)	0.008 (0.012)	0.024 (0.017)
(G).time_fe6.1|2	0.066*** (0.004)	0.031*** (0.006)	0.053*** (0.004)	0.019*** (0.004)	-0.004 (0.004)
(G).time_fe6.2|3	-0.006 (0.007)	-0.003 (0.013)	-0.002 (0.006)	0.017*** (0.004)	0.001 (0.005)
(G).time_fe6.3|4	-0.012 (0.01)	-0.012 (0.015)	-0.004 (0.009)	0.009 (0.007)	0.015. (0.009)
(G).time_fe6.4|5	-0.009 (0.014)	-0.045. (0.027)	0.005 (0.015)	-0.007 (0.012)	0.04* (0.017)
(G).time_fe7.1|2	0.002 (0.005)	0.02** (0.006)	0.017*** (0.004)	0.005 (0.004)	0.017*** (0.004)
(G).time_fe7.2|3	0.018* (0.007)	-0.01 (0.013)	-0.015* (0.007)	-0.009* (0.004)	-0.026*** (0.006)
(G).time_fe7.3|4	0.008 (0.01)	-0.03. (0.015)	0.003 (0.01)	0.003 (0.007)	0.017. (0.009)
(G).time_fe7.4|5	0.003 (0.014)	-0.006 (0.027)	0.007 (0.015)	-0.017 (0.012)	0.008 (0.017)
(G).time_fe8.1|2	0.069*** (0.005)	0.033*** (0.006)	0.07*** (0.004)	0.04*** (0.004)	0.008* (0.004)
(G).time_fe8.2|3	0.014. (0.007)	0.009 (0.013)	0 (0.006)	-0.003 (0.004)	-0.015** (0.005)
(G).time_fe8.3|4	-0.013 (0.01)	-0.029. (0.015)	0.006 (0.01)	0.02** (0.007)	0.027** (0.009)
(G).time_fe8.4|5	-0.049*** (0.014)	-0.04 (0.027)	-0.02 (0.015)	-0.017 (0.012)	0.015 (0.017)
(G).time_fe9.1|2	0.004 (0.005)	0.02** (0.006)	0.013** (0.004)	0.002 (0.004)	0.007. (0.004)
(G).time_fe9.2|3	0.011 (0.007)	-0.021 (0.013)	-0.012. (0.007)	-0.02*** (0.004)	-0.022*** (0.006)
(G).time_fe9.3|4	0.021* (0.01)	-0.038* (0.015)	0.003 (0.01)	0.01 (0.007)	0.027** (0.009)
(G).time_fe9.4|5	-0.026. (0.015)	-0.039 (0.027)	0 (0.015)	-0.026* (0.012)	0.021 (0.017)
(G).time_fe10.1|2	0.056*** (0.005)	0.029*** (0.006)	0.05*** (0.004)	0.003 (0.004)	-0.024*** (0.004)
(G).time_fe10.2|3	-0.004 (0.007)	-0.018 (0.013)	-0.009 (0.007)	-0.001 (0.004)	-0.012* (0.006)
(G).time_fe10.3|4	0.002 (0.01)	-0.026. (0.015)	-0.006 (0.01)	0.011 (0.007)	0.026** (0.009)
(G).time_fe10.4|5	-0.043** (0.015)	-0.061* (0.027)	-0.008 (0.015)	-0.017 (0.012)	0.022 (0.017)
(G).time_fe11.1|2	0.072*** (0.004)	0.024*** (0.005)	0.068*** (0.004)	0.004 (0.003)	-0.052*** (0.003)
(G).time_fe11.2|3	-0.007 (0.006)	-0.011 (0.011)	-0.001 (0.006)	-0.001 (0.004)	-0.009. (0.005)
(G).time_fe11.3|4	0.019* (0.009)	-0.033* (0.013)	-0.004 (0.008)	0.011. (0.006)	0.025*** (0.007)
(G).time_fe11.4|5	-0.031* (0.012)	0.007 (0.023)	-0.01 (0.013)	-0.016 (0.01)	0.02 (0.014)
(G).age_group35 to 44:sexMale.1|2	0.06*** (0.007)	0.102*** (0.01)	0.063*** (0.007)	0.013* (0.005)	0.006 (0.005)
(G).age_group35 to 44:sexMale.2|3	0.039** (0.014)	0.137*** (0.024)	0.081*** (0.011)	0.025*** (0.007)	0.021** (0.008)
(G).age_group35 to 44:sexMale.3|4	0.056* (0.023)	0.039 (0.032)	0.052** (0.018)	0.01 (0.013)	0.007 (0.012)
(G).age_group35 to 44:sexMale.4|5	0.014 (0.035)	-0.007 (0.054)	-0.016 (0.029)	-0.043. (0.024)	0.074** (0.023)
(G).age_group45 to 54:sexMale.1|2	0.11*** (0.007)	0.158*** (0.01)	0.11*** (0.006)	0.083*** (0.005)	0.053*** (0.005)
(G).age_group45 to 54:sexMale.2|3	0 (0.013)	0.134*** (0.022)	0.053*** (0.011)	-0.028*** (0.006)	0.006 (0.008)
(G).age_group45 to 54:sexMale.3|4	0.057** (0.021)	0.035 (0.029)	0.061*** (0.017)	-0.009 (0.012)	0.031** (0.012)
(G).age_group45 to 54:sexMale.4|5	0.025 (0.032)	-0.008 (0.049)	-0.021 (0.026)	0.01 (0.021)	0.102*** (0.022)
(G).age_group55 to 64:sexMale.1|2	0.093*** (0.007)	0.149*** (0.01)	0.074*** (0.007)	0.077*** (0.006)	0.093*** (0.005)
(G).age_group55 to 64:sexMale.2|3	-0.001 (0.013)	0.144*** (0.022)	0.074*** (0.011)	-0.054*** (0.007)	0.02* (0.008)
(G).age_group55 to 64:sexMale.3|4	0.056** (0.02)	0.052. (0.028)	0.051** (0.016)	-0.012 (0.012)	0.049*** (0.012)
(G).age_group55 to 64:sexMale.4|5	0.131*** (0.031)	0.095. (0.049)	-0.015 (0.026)	0 (0.021)	0.097*** (0.023)
(G).age_group65 to 74:sexMale.1|2	0.095*** (0.007)	0.139*** (0.01)	0.082*** (0.007)	0.123*** (0.006)	0.175*** (0.006)
(G).age_group65 to 74:sexMale.2|3	-0.015 (0.013)	0.153*** (0.022)	0.082*** (0.011)	-0.052*** (0.007)	0.017* (0.009)
(G).age_group65 to 74:sexMale.3|4	0.047* (0.02)	0.028 (0.029)	0.065*** (0.016)	-0.01 (0.012)	0.062*** (0.014)
(G).age_group65 to 74:sexMale.4|5	0.126*** (0.031)	0.11* (0.051)	-0.026 (0.027)	0.003 (0.022)	0.077* (0.033)

## Sheet: Model 6
LL	-1451596	-711667	-1594485	-2374858	-2126781
AIC	2903599	1423741	3189376	4750121	4253968
Standar error in parentheses, *pv<0.05, **pv<0.01, ***pv<0.001
Variable	mobility	self_care	usual_act	pain	anxiety
Alzheimer’s disease or dementia	0.291*** (0.018)	0.88*** (0.019)	0.729*** (0.018)	-0.084*** (0.018)	0.473*** (0.018)
Angina or long-term heart problem	0.482*** (0.006)	0.341*** (0.008)	0.529*** (0.006)	0.293*** (0.005)	0.279*** (0.006)
Arthritis or long-term joint problem	1.24*** (0.004)	0.883*** (0.005)	1.136*** (0.004)	1.403*** (0.004)	0.288*** (0.004)
Asthma or long-term chest problem	0.239*** (0.004)	0.162*** (0.006)	0.254*** (0.004)	0.088*** (0.003)	0.122*** (0.003)
Blindness or severe visual impairment	0.613*** (0.01)	0.607*** (0.011)	0.681*** (0.009)	0.17*** (0.01)	0.284*** (0.01)
Cancer in the last 5 years	0.351*** (0.006)	0.411*** (0.007)	0.532*** (0.005)	0.33*** (0.005)	0.307*** (0.005)
Deafness or severe hearing impairment	0.198*** (0.007)	0.167*** (0.01)	0.197*** (0.007)	0.155*** (0.006)	0.182*** (0.007)
Diabetes	0.368*** (0.005)	0.313*** (0.007)	0.303*** (0.005)	0.212*** (0.004)	0.177*** (0.005)
Epilepsy	0.5*** (0.007)	0.683*** (0.008)	0.527*** (0.007)	0.12*** (0.007)	0.25*** (0.007)
High blood pressure	0.131*** (0.004)	-0.028*** (0.006)	0.071*** (0.004)	0.063*** (0.003)	0.111*** (0.003)
Kidney or liver disease	0.333*** (0.006)	0.292*** (0.007)	0.337*** (0.006)	0.326*** (0.006)	0.227*** (0.006)
Long-term back problem	1.003*** (0.004)	0.817*** (0.005)	1.101*** (0.004)	1.431*** (0.003)	0.376*** (0.004)
Long-term mental health problem	0.484*** (0.004)	0.836*** (0.005)	1.056*** (0.004)	0.305*** (0.004)	1.777*** (0.004)
Long-term neurological problem	1.136*** (0.005)	1.071*** (0.005)	1.128*** (0.005)	0.989*** (0.005)	0.558*** (0.005)
Another long-term condition	0.618*** (0.003)	0.626*** (0.004)	0.743*** (0.003)	0.694*** (0.003)	0.437*** (0.003)
Activities limited today - Yes, limited a little	0.434*** (0.002)	0.247*** (0.003)	0.516*** (0.002)	0.582*** (0.002)	0.305*** (0.002)
Activities limited today - Yes, limited a lot	0.974*** (0.004)	0.89*** (0.004)	1.124*** (0.004)	1.037*** (0.004)	0.613*** (0.004)
Angina or long-term heart problem and Arthritis or long-term joint problem	-0.319*** (0.009)	-0.185*** (0.011)	-0.345*** (0.009)	-0.183*** (0.009)	-0.091*** (0.009)
Angina or long-term heart problem and Diabetes	-0.012 (0.01)	-0.049*** (0.012)	-0.04*** (0.01)	0.016. (0.01)	-0.068*** (0.01)
Angina or long-term heart problem and High blood pressure	-0.031*** (0.008)	0.009 (0.011)	-0.028*** (0.008)	0.016* (0.008)	-0.016. (0.008)
Arthritis or long-term joint problem and Asthma or long-term chest problem	-0.022** (0.008)	0.077*** (0.01)	-0.023** (0.008)	0.056*** (0.007)	0.052*** (0.008)
Arthritis or long-term joint problem and Deafness or severe hearing impairment	-0.211*** (0.01)	-0.156*** (0.013)	-0.217*** (0.01)	-0.151*** (0.01)	-0.084*** (0.011)
Arthritis or long-term joint problem and Diabetes	-0.086*** (0.011)	-0.032* (0.013)	-0.066*** (0.011)	0.002 (0.011)	0.043*** (0.011)
Arthritis or long-term joint problem and High blood pressure	0.015* (0.007)	0.093*** (0.009)	0.034*** (0.007)	0.043*** (0.006)	0.018* (0.007)
Arthritis or long-term joint problem and Long-term back problem	-0.553*** (0.007)	-0.26*** (0.008)	-0.504*** (0.007)	-0.795*** (0.006)	0.033*** (0.007)
Arthritis or long-term joint problem and Long-term mental health problem	-0.217*** (0.009)	-0.338*** (0.009)	-0.511*** (0.008)	-0.045*** (0.008)	-0.202*** (0.008)
Arthritis or long-term joint problem and Another long-term condition	-0.308*** (0.006)	-0.239*** (0.007)	-0.321*** (0.006)	-0.325*** (0.006)	-0.086*** (0.006)
Asthma or long-term chest problem and Diabetes	-0.01 (0.009)	-0.034** (0.011)	-0.033*** (0.009)	0.026** (0.009)	-0.016. (0.009)
Asthma or long-term chest problem and High blood pressure	0.126*** (0.008)	0.162*** (0.011)	0.135*** (0.008)	0.132*** (0.007)	0.051*** (0.008)
Asthma or long-term chest problem and Long-term back problem	-0.105*** (0.007)	-0.104*** (0.008)	-0.157*** (0.007)	-0.056*** (0.007)	-0.036*** (0.007)
Asthma or long-term chest problem and Another long-term condition	-0.084*** (0.007)	-0.072*** (0.008)	-0.11*** (0.007)	0.01. (0.006)	-0.054*** (0.006)
Cancer in the last 5 years and High blood pressure	-0.202*** (0.01)	-0.256*** (0.014)	-0.28*** (0.01)	-0.163*** (0.009)	-0.177*** (0.01)
Deafness or severe hearing impairment and High blood pressure	-0.038*** (0.011)	-0.042** (0.013)	-0.031** (0.011)	0.015 (0.01)	-0.061*** (0.011)
Diabetes and High blood pressure	0.026*** (0.008)	0.062*** (0.01)	0.048*** (0.008)	0.053*** (0.007)	-0.012. (0.007)
Diabetes and Long-term back problem	-0.048*** (0.008)	-0.055*** (0.01)	-0.089*** (0.008)	-0.015. (0.008)	0.004 (0.009)
Diabetes and Another long-term condition	0.04*** (0.008)	0.026** (0.01)	-0.009 (0.008)	0.01 (0.008)	-0.02* (0.009)
High blood pressure and Long-term back problem	-0.069*** (0.008)	0.03** (0.01)	-0.076*** (0.007)	-0.045*** (0.007)	0.032*** (0.008)
High blood pressure and Another long-term condition	-0.048*** (0.006)	-0.005 (0.008)	-0.073*** (0.006)	-0.068*** (0.005)	-0.09*** (0.006)
Long-term back problem and Long-term mental health problem	-0.149*** (0.008)	-0.311*** (0.009)	-0.518*** (0.008)	-0.017* (0.008)	-0.274*** (0.008)
Long-term back problem and Another long-term condition	-0.234*** (0.006)	-0.237*** (0.007)	-0.315*** (0.006)	-0.293*** (0.006)	-0.101*** (0.006)
Arthritis or long-term joint problem, Asthma or long-term chest problem and High blood pressure	-0.176*** (0.014)	-0.207*** (0.017)	-0.173*** (0.014)	-0.181*** (0.013)	-0.096*** (0.014)
Arthritis or long-term joint problem, Diabetes and High blood pressure	-0.103*** (0.015)	-0.12*** (0.017)	-0.082*** (0.015)	-0.136*** (0.014)	-0.073*** (0.015)
Arthritis or long-term joint problem, High blood pressure and Long-term back problem	0.078*** (0.012)	-0.025. (0.014)	0.08*** (0.012)	0.083*** (0.012)	-0.047*** (0.012)
gp_visitIn the past 3 months	0.113*** (0.003)	0.145*** (0.004)	0.158*** (0.003)	0.15*** (0.002)	0.149*** (0.002)
gp_visitBetween 6 and 12 months ago	-0.073*** (0.004)	-0.084*** (0.006)	-0.089*** (0.004)	-0.089*** (0.003)	-0.079*** (0.003)
gp_visitMore than 12 months ago	-0.173*** (0.004)	-0.201*** (0.007)	-0.217*** (0.004)	-0.222*** (0.003)	-0.171*** (0.003)
gp_visitI have never seen a GP from my GP surgery	-0.212*** (0.015)	-0.137*** (0.023)	-0.324*** (0.015)	-0.263*** (0.01)	-0.228*** (0.01)
nurse_visitIn the past 3 months	0.035*** (0.003)	0.063*** (0.004)	0.032*** (0.003)	0.007** (0.002)	-0.014*** (0.002)
nurse_visitBetween 6 and 12 months ago	-0.016*** (0.003)	-0.031*** (0.005)	-0.006. (0.003)	0.009*** (0.003)	0.009*** (0.003)
nurse_visitMore than 12 months ago	-0.046*** (0.003)	-0.101*** (0.005)	-0.029*** (0.003)	0.003 (0.002)	-0.001 (0.003)
nurse_visitI have never seen a nurse from my GP surgery	-0.017** (0.005)	-0.038*** (0.007)	-0.001 (0.005)	-0.009* (0.004)	-0.023*** (0.004)
(L).1|2	2.011*** (0.008)	2.665*** (0.01)	1.745*** (0.007)	0.878*** (0.006)	0.808*** (0.006)
(L).2|3	-0.379*** (0.012)	-0.785*** (0.022)	-0.189*** (0.01)	0.037*** (0.006)	-0.174*** (0.008)
(L).3|4	-0.554*** (0.018)	-0.817*** (0.027)	-0.437*** (0.016)	-0.072*** (0.011)	-0.153*** (0.013)
(L).4|5	-0.684*** (0.028)	-1.327*** (0.048)	-0.521*** (0.025)	-0.177*** (0.019)	-0.446*** (0.024)
(G).age_group35 to 44.1|2	-0.155*** (0.005)	-0.117*** (0.007)	-0.095*** (0.005)	-0.182*** (0.004)	0.011** (0.004)
(G).age_group35 to 44.2|3	0.033*** (0.01)	0.008 (0.018)	0.01 (0.008)	0.035*** (0.005)	0.035*** (0.005)
(G).age_group35 to 44.3|4	0.062*** (0.017)	0.213*** (0.024)	0.035** (0.013)	0.038*** (0.009)	0.049*** (0.008)
(G).age_group35 to 44.4|5	0.445*** (0.026)	0.471*** (0.041)	0.16*** (0.021)	0.071*** (0.016)	-0.049** (0.016)
(G).age_group45 to 54.1|2	-0.405*** (0.005)	-0.271*** (0.007)	-0.254*** (0.005)	-0.433*** (0.004)	-0.019*** (0.004)
(G).age_group45 to 54.2|3	0.098*** (0.009)	0.033* (0.016)	0.072*** (0.007)	0.128*** (0.004)	0.059*** (0.005)
(G).age_group45 to 54.3|4	0.159*** (0.015)	0.371*** (0.022)	0.091*** (0.012)	0.134*** (0.008)	0.069*** (0.008)
(G).age_group45 to 54.4|5	0.719*** (0.023)	0.739*** (0.038)	0.276*** (0.019)	0.168*** (0.015)	-0.008 (0.015)
(G).age_group55 to 64.1|2	-0.59*** (0.005)	-0.337*** (0.007)	-0.331*** (0.005)	-0.552*** (0.004)	0.054*** (0.004)
(G).age_group55 to 64.2|3	0.155*** (0.009)	0.027. (0.016)	0.102*** (0.007)	0.218*** (0.005)	0.055*** (0.005)
(G).age_group55 to 64.3|4	0.263*** (0.014)	0.454*** (0.021)	0.167*** (0.012)	0.217*** (0.008)	0.116*** (0.008)
(G).age_group55 to 64.4|5	0.862*** (0.023)	0.806*** (0.037)	0.309*** (0.019)	0.296*** (0.015)	0.055** (0.017)
(G).age_group65 to 74.1|2	-0.762*** (0.005)	-0.332*** (0.007)	-0.395*** (0.005)	-0.639*** (0.004)	0.196*** (0.004)
(G).age_group65 to 74.2|3	0.208*** (0.009)	0.071*** (0.016)	0.144*** (0.007)	0.271*** (0.005)	0.1*** (0.006)
(G).age_group65 to 74.3|4	0.385*** (0.014)	0.5*** (0.022)	0.244*** (0.012)	0.324*** (0.008)	0.188*** (0.01)
(G).age_group65 to 74.4|5	0.893*** (0.023)	0.67*** (0.039)	0.223*** (0.02)	0.379*** (0.015)	-0.021 (0.023)
(G).sexMale.1|2	-0.165*** (0.006)	-0.26*** (0.008)	-0.146*** (0.005)	-0.08*** (0.004)	0.016*** (0.004)
(G).sexMale.2|3	-0.044*** (0.011)	-0.159*** (0.019)	-0.126*** (0.009)	0.051*** (0.005)	-0.125*** (0.006)
(G).sexMale.3|4	-0.095*** (0.018)	-0.071** (0.025)	-0.077*** (0.014)	-0.001 (0.01)	-0.099*** (0.009)
(G).sexMale.4|5	-0.163*** (0.029)	-0.054 (0.043)	-0.057* (0.022)	-0.028 (0.019)	-0.04* (0.016)
(G).ethnic_groupMixed or multiple ethnic background.1|2	0.02 (0.026)	0.014 (0.039)	0.003 (0.023)	-0.047* (0.018)	-0.028 (0.019)
(G).ethnic_groupMixed or multiple ethnic background.2|3	0.004 (0.046)	-0.058 (0.096)	0.009 (0.038)	-0.012 (0.022)	0.001 (0.027)
(G).ethnic_groupMixed or multiple ethnic background.3|4	-0.017 (0.079)	0.006 (0.119)	-0.063 (0.068)	0.036 (0.041)	-0.001 (0.045)
(G).ethnic_groupMixed or multiple ethnic background.4|5	0.512*** (0.126)	0.164 (0.203)	0.267** (0.1)	-0.102 (0.091)	-0.024 (0.101)
(G).ethnic_groupAsian.1|2	0.079*** (0.011)	0.002 (0.017)	0.177*** (0.011)	0.026** (0.008)	0.18*** (0.009)
(G).ethnic_groupAsian.2|3	-0.048* (0.02)	-0.085* (0.042)	-0.018 (0.018)	-0.013 (0.009)	0.048*** (0.013)
(G).ethnic_groupAsian.3|4	0.081* (0.032)	-0.071 (0.053)	0.016 (0.032)	-0.049** (0.018)	-0.183*** (0.027)
(G).ethnic_groupAsian.4|5	0.077 (0.053)	0.079 (0.092)	-0.125* (0.059)	0.039 (0.038)	0.018 (0.058)
(G).ethnic_groupBlack.1|2	-0.002 (0.025)	-0.105** (0.036)	0.148*** (0.025)	-0.032. (0.018)	0.304*** (0.02)
(G).ethnic_groupBlack.2|3	-0.142** (0.046)	-0.247** (0.096)	-0.126** (0.043)	-0.123*** (0.022)	-0.107** (0.034)
(G).ethnic_groupBlack.3|4	-0.204** (0.074)	0.007 (0.104)	-0.263*** (0.075)	-0.027 (0.038)	-0.223*** (0.06)
(G).ethnic_groupBlack.4|5	0.019 (0.092)	0.588*** (0.151)	0.196* (0.097)	-0.011 (0.077)	-0.324* (0.131)
(G).ethnic_groupOther ethnic group.1|2	0.014 (0.02)	-0.044 (0.029)	0.138*** (0.02)	0.002 (0.015)	0.132*** (0.016)
(G).ethnic_groupOther ethnic group.2|3	-0.081* (0.034)	-0.058 (0.067)	-0.06. (0.032)	-0.101*** (0.018)	-0.07** (0.025)
(G).ethnic_groupOther ethnic group.3|4	0.069 (0.049)	-0.162. (0.084)	-0.061 (0.051)	-0.053. (0.029)	-0.266*** (0.043)
(G).ethnic_groupOther ethnic group.4|5	-0.029 (0.077)	0.212. (0.121)	0.131. (0.076)	0.185*** (0.054)	-0.057 (0.082)
(G).get_appYes.1|2	0.099*** (0.003)	0.05*** (0.004)	0.123*** (0.003)	0.17*** (0.003)	0.115*** (0.003)
(G).get_appYes.2|3	-0.021*** (0.005)	-0.004 (0.009)	-0.048*** (0.005)	0.05*** (0.003)	0.043*** (0.004)
(G).get_appYes.3|4	-0.068*** (0.007)	-0.062*** (0.01)	-0.028*** (0.007)	-0.024*** (0.005)	0.04*** (0.006)
(G).get_appYes.4|5	-0.098*** (0.01)	-0.094*** (0.018)	-0.086*** (0.01)	-0.055*** (0.008)	0.003 (0.011)
(G).get_appYes, but I had to call back closer to or on the day I wanted the appointment.1|2	0.004 (0.004)	-0.006 (0.005)	0.013** (0.004)	0.038*** (0.004)	-0.002 (0.003)
(G).get_appYes, but I had to call back closer to or on the day I wanted the appointment.2|3	0.017* (0.007)	0.043*** (0.012)	0.017** (0.006)	0.051*** (0.004)	0.045*** (0.005)
(G).get_appYes, but I had to call back closer to or on the day I wanted the appointment.3|4	0.025** (0.009)	-0.001 (0.013)	0.034*** (0.008)	0.011* (0.006)	0.04*** (0.007)
(G).get_appYes, but I had to call back closer to or on the day I wanted the appointment.4|5	0.012 (0.013)	0.031 (0.023)	0.038** (0.013)	0.004 (0.01)	0.065*** (0.013)
(G).practice_size_q2.1|2	0.016*** (0.005)	0.028*** (0.006)	0.008. (0.005)	-0.008. (0.004)	-0.005 (0.004)
(G).practice_size_q2.2|3	0.012 (0.008)	-0.006 (0.013)	0.008 (0.007)	0.02*** (0.004)	0.02*** (0.006)
(G).practice_size_q2.3|4	-0.013 (0.01)	0.005 (0.014)	0.008 (0.01)	0.009 (0.007)	0.025** (0.009)
(G).practice_size_q2.4|5	-0.034* (0.014)	-0.068** (0.024)	-0.016 (0.014)	0 (0.011)	-0.023 (0.016)
(G).practice_size_q3.1|2	0.033*** (0.004)	0.061*** (0.006)	0.02*** (0.004)	-0.007. (0.004)	-0.011** (0.004)
(G).practice_size_q3.2|3	0.022** (0.007)	0.005 (0.012)	0.013* (0.007)	0.034*** (0.004)	0.026*** (0.006)
(G).practice_size_q3.3|4	-0.027** (0.01)	-0.009 (0.014)	0.016. (0.009)	0.008 (0.006)	0.026** (0.008)
(G).practice_size_q3.4|5	-0.052*** (0.013)	-0.073** (0.023)	-0.028* (0.014)	-0.003 (0.011)	-0.018 (0.015)
(G).practice_size_q4.1|2	0.034*** (0.004)	0.067*** (0.006)	0.013** (0.004)	-0.014*** (0.004)	-0.02*** (0.004)
(G).practice_size_q4.2|3	0.022** (0.007)	-0.008 (0.012)	0.022*** (0.006)	0.043*** (0.004)	0.039*** (0.005)
(G).practice_size_q4.3|4	-0.018* (0.009)	-0.011 (0.013)	0 (0.009)	0.014* (0.006)	0.036*** (0.008)
(G).practice_size_q4.4|5	-0.067*** (0.013)	-0.102*** (0.022)	-0.032* (0.013)	-0.005 (0.01)	-0.023 (0.015)
(G).practice_size_q5.1|2	0.038*** (0.004)	0.083*** (0.005)	0.01* (0.004)	-0.02*** (0.004)	-0.026*** (0.003)
(G).practice_size_q5.2|3	0.024*** (0.007)	-0.013 (0.011)	0.029*** (0.006)	0.049*** (0.004)	0.039*** (0.005)
(G).practice_size_q5.3|4	-0.02* (0.009)	-0.02 (0.013)	0.02* (0.009)	0.019** (0.006)	0.061*** (0.008)
(G).practice_size_q5.4|5	-0.083*** (0.012)	-0.129*** (0.022)	-0.045*** (0.013)	-0.022* (0.01)	-0.019 (0.014)
(G).depriv_tercModerately depriv.1|2	-0.133*** (0.003)	-0.187*** (0.004)	-0.118*** (0.003)	-0.073*** (0.002)	-0.068*** (0.002)
(G).depriv_tercModerately depriv.2|3	-0.031*** (0.004)	0.006 (0.009)	-0.026*** (0.004)	-0.051*** (0.002)	-0.035*** (0.003)
(G).depriv_tercModerately depriv.3|4	0.03*** (0.007)	0.117*** (0.011)	0.034*** (0.006)	-0.021*** (0.004)	-0.022*** (0.005)
(G).depriv_tercModerately depriv.4|5	0.181*** (0.01)	0.25*** (0.021)	0.118*** (0.01)	0.041*** (0.008)	0.034** (0.012)
(G).depriv_tercMost depriv.1|2	-0.339*** (0.003)	-0.448*** (0.004)	-0.28*** (0.003)	-0.172*** (0.002)	-0.17*** (0.002)
(G).depriv_tercMost depriv.2|3	-0.064*** (0.004)	0.04*** (0.008)	-0.072*** (0.004)	-0.133*** (0.003)	-0.102*** (0.003)
(G).depriv_tercMost depriv.3|4	0.087*** (0.006)	0.244*** (0.01)	0.083*** (0.006)	-0.048*** (0.004)	-0.094*** (0.005)
(G).depriv_tercMost depriv.4|5	0.402*** (0.009)	0.519*** (0.019)	0.24*** (0.01)	0.133*** (0.008)	0.074*** (0.011)
(G).time_fe4.1|2	0.072*** (0.004)	0.032*** (0.006)	0.069*** (0.004)	0.052*** (0.004)	0.012*** (0.004)
(G).time_fe4.2|3	-0.013. (0.007)	-0.012 (0.013)	-0.007 (0.006)	0.002 (0.004)	0.002 (0.005)
(G).time_fe4.3|4	-0.012 (0.01)	-0.002 (0.014)	-0.015. (0.009)	-0.002 (0.006)	0.006 (0.008)
(G).time_fe4.4|5	0.003 (0.014)	0.053* (0.026)	-0.002 (0.014)	-0.009 (0.011)	0.034* (0.016)
(G).time_fe5.1|2	0.009* (0.004)	0.01 (0.006)	0.012** (0.004)	0.005 (0.004)	0.005 (0.004)
(G).time_fe5.2|3	-0.01 (0.007)	-0.032* (0.013)	-0.008 (0.006)	-0.008. (0.004)	-0.01. (0.005)
(G).time_fe5.3|4	0.007 (0.01)	-0.004 (0.015)	0.002 (0.009)	0.005 (0.007)	-0.002 (0.009)
(G).time_fe5.4|5	-0.015 (0.014)	0.004 (0.027)	0.011 (0.015)	0.007 (0.012)	0.023 (0.017)
(G).time_fe6.1|2	0.067*** (0.004)	0.031*** (0.006)	0.053*** (0.004)	0.02*** (0.004)	-0.005 (0.004)
(G).time_fe6.2|3	-0.007 (0.007)	-0.003 (0.013)	-0.003 (0.006)	0.017*** (0.004)	0.002 (0.005)
(G).time_fe6.3|4	-0.013 (0.01)	-0.013 (0.015)	-0.005 (0.009)	0.008 (0.007)	0.015. (0.009)
(G).time_fe6.4|5	-0.017 (0.014)	-0.035 (0.027)	0.004 (0.015)	-0.007 (0.012)	0.036* (0.017)
(G).time_fe7.1|2	0.003 (0.005)	0.02*** (0.006)	0.017*** (0.004)	0.005 (0.004)	0.016*** (0.004)
(G).time_fe7.2|3	0.017* (0.007)	-0.011 (0.013)	-0.015* (0.007)	-0.008* (0.004)	-0.024*** (0.006)
(G).time_fe7.3|4	0.008 (0.01)	-0.03* (0.015)	0.003 (0.01)	0.003 (0.007)	0.018* (0.009)
(G).time_fe7.4|5	-0.008 (0.014)	-0.013 (0.027)	0.003 (0.015)	-0.017 (0.012)	0.006 (0.017)
(G).time_fe8.1|2	0.069*** (0.005)	0.034*** (0.006)	0.071*** (0.004)	0.039*** (0.004)	0.007. (0.004)
(G).time_fe8.2|3	0.014* (0.007)	0.008 (0.013)	-0.001 (0.006)	-0.001 (0.004)	-0.013* (0.005)
(G).time_fe8.3|4	-0.015 (0.01)	-0.029. (0.015)	0.005 (0.01)	0.02** (0.007)	0.028** (0.009)
(G).time_fe8.4|5	-0.067*** (0.014)	-0.034 (0.027)	-0.023 (0.015)	-0.02. (0.012)	0.013 (0.017)
(G).time_fe9.1|2	0.005 (0.005)	0.021*** (0.006)	0.013** (0.004)	0 (0.004)	0.006 (0.004)
(G).time_fe9.2|3	0.013. (0.007)	-0.022. (0.013)	-0.01 (0.007)	-0.016*** (0.004)	-0.019*** (0.006)
(G).time_fe9.3|4	0.018. (0.01)	-0.042** (0.015)	0 (0.01)	0.011. (0.007)	0.029** (0.009)
(G).time_fe9.4|5	-0.045** (0.015)	-0.045. (0.027)	-0.006 (0.015)	-0.031** (0.012)	0.016 (0.017)
(G).time_fe10.1|2	0.056*** (0.005)	0.031*** (0.006)	0.05*** (0.004)	0.001 (0.004)	-0.025*** (0.004)
(G).time_fe10.2|3	-0.002 (0.007)	-0.022 (0.013)	-0.007 (0.007)	0.003 (0.004)	-0.009 (0.006)
(G).time_fe10.3|4	-0.002 (0.01)	-0.035* (0.015)	-0.01 (0.01)	0.012. (0.007)	0.027** (0.009)
(G).time_fe10.4|5	-0.067*** (0.015)	-0.068* (0.027)	-0.017 (0.015)	-0.022. (0.012)	0.013 (0.017)
(G).time_fe11.1|2	0.073*** (0.004)	0.025*** (0.005)	0.068*** (0.004)	0.001 (0.003)	-0.053*** (0.003)
(G).time_fe11.2|3	-0.004 (0.006)	-0.014 (0.011)	0.001 (0.006)	0.004 (0.004)	-0.004 (0.005)
(G).time_fe11.3|4	0.015. (0.009)	-0.041** (0.013)	-0.007 (0.008)	0.012* (0.006)	0.027*** (0.007)
(G).time_fe11.4|5	-0.057*** (0.012)	-0.002 (0.023)	-0.02 (0.013)	-0.021* (0.01)	0.012 (0.014)
(G).age_group35 to 44:sexMale.1|2	0.059*** (0.007)	0.101*** (0.01)	0.062*** (0.007)	0.014* (0.005)	0.005 (0.005)
(G).age_group35 to 44:sexMale.2|3	0.038** (0.014)	0.144*** (0.024)	0.083*** (0.011)	0.023*** (0.007)	0.025** (0.008)
(G).age_group35 to 44:sexMale.3|4	0.058* (0.023)	0.043 (0.032)	0.055** (0.018)	0.011 (0.013)	0.013 (0.012)
(G).age_group35 to 44:sexMale.4|5	0.031 (0.035)	-0.028 (0.054)	-0.021 (0.029)	-0.046. (0.024)	0.084*** (0.023)
(G).age_group45 to 54:sexMale.1|2	0.109*** (0.007)	0.154*** (0.01)	0.109*** (0.006)	0.089*** (0.005)	0.053*** (0.005)
(G).age_group45 to 54:sexMale.2|3	-0.005 (0.013)	0.145*** (0.022)	0.054*** (0.011)	-0.037*** (0.006)	0.009 (0.008)
(G).age_group45 to 54:sexMale.3|4	0.065** (0.021)	0.054. (0.029)	0.071*** (0.017)	-0.012 (0.012)	0.037** (0.012)
(G).age_group45 to 54:sexMale.4|5	0.076* (0.032)	-0.004 (0.049)	0 (0.026)	0.015 (0.022)	0.118*** (0.021)
(G).age_group55 to 64:sexMale.1|2	0.092*** (0.007)	0.143*** (0.01)	0.073*** (0.007)	0.089*** (0.006)	0.093*** (0.005)
(G).age_group55 to 64:sexMale.2|3	-0.012 (0.013)	0.162*** (0.022)	0.071*** (0.01)	-0.072*** (0.006)	0.022** (0.008)
(G).age_group55 to 64:sexMale.3|4	0.071*** (0.02)	0.08** (0.028)	0.067*** (0.016)	-0.018 (0.011)	0.055*** (0.012)
(G).age_group55 to 64:sexMale.4|5	0.194*** (0.031)	0.106* (0.049)	0.027 (0.026)	0.014 (0.021)	0.12*** (0.023)
(G).age_group65 to 74:sexMale.1|2	0.093*** (0.007)	0.13*** (0.01)	0.08*** (0.007)	0.136*** (0.006)	0.175*** (0.006)
(G).age_group65 to 74:sexMale.2|3	-0.029* (0.013)	0.176*** (0.022)	0.077*** (0.01)	-0.075*** (0.007)	0.018* (0.009)
(G).age_group65 to 74:sexMale.3|4	0.066*** (0.02)	0.065* (0.029)	0.085*** (0.016)	-0.018 (0.011)	0.066*** (0.014)
(G).age_group65 to 74:sexMale.4|5	0.204*** (0.031)	0.143** (0.051)	0.026 (0.027)	0.022 (0.022)	0.108*** (0.033)
(G).ethnic_groupMixed or multiple ethnic background:depriv_tercModerately depriv.1|2	0.014 (0.033)	-0.027 (0.048)	0.017 (0.03)	0.021 (0.024)	0.009 (0.024)
(G).ethnic_groupMixed or multiple ethnic background:depriv_tercModerately depriv.2|3	-0.012 (0.058)	-0.079 (0.117)	0.034 (0.048)	0.017 (0.028)	0.019 (0.035)
(G).ethnic_groupMixed or multiple ethnic background:depriv_tercModerately depriv.3|4	-0.102 (0.097)	-0.037 (0.14)	0.136. (0.083)	-0.037 (0.051)	-0.05 (0.057)
(G).ethnic_groupMixed or multiple ethnic background:depriv_tercModerately depriv.4|5	-0.498*** (0.146)	-0.181 (0.241)	-0.413** (0.129)	0.053 (0.108)	-0.059 (0.122)
(G).ethnic_groupAsian:depriv_tercModerately depriv.1|2	-0.01 (0.014)	-0.003 (0.02)	0.015 (0.014)	0.003 (0.01)	0.024* (0.011)
(G).ethnic_groupAsian:depriv_tercModerately depriv.2|3	0.052* (0.025)	0.033 (0.05)	-0.02 (0.023)	0.027* (0.012)	-0.035* (0.017)
(G).ethnic_groupAsian:depriv_tercModerately depriv.3|4	-0.132*** (0.038)	-0.115. (0.062)	-0.096* (0.038)	-0.019 (0.023)	-0.062. (0.033)
(G).ethnic_groupAsian:depriv_tercModerately depriv.4|5	-0.009 (0.061)	0.023 (0.104)	0.147* (0.067)	0.014 (0.045)	-0.177** (0.067)
(G).ethnic_groupBlack:depriv_tercModerately depriv.1|2	0.034 (0.029)	0.095* (0.042)	0.042 (0.029)	0.01 (0.021)	-0.019 (0.023)
(G).ethnic_groupBlack:depriv_tercModerately depriv.2|3	0.107* (0.053)	0.213* (0.106)	0.037 (0.05)	0.078** (0.026)	0.065. (0.039)
(G).ethnic_groupBlack:depriv_tercModerately depriv.3|4	0.26** (0.082)	-0.167 (0.119)	0.269** (0.083)	-0.028 (0.044)	0.05 (0.069)
(G).ethnic_groupBlack:depriv_tercModerately depriv.4|5	-0.083 (0.108)	-0.496** (0.175)	-0.199. (0.113)	0.111 (0.086)	0.216 (0.145)
(G).ethnic_groupOther ethnic group:depriv_tercModerately depriv.1|2	-0.016 (0.024)	-0.047 (0.033)	0.041. (0.024)	0.008 (0.019)	-0.041* (0.019)
(G).ethnic_groupOther ethnic group:depriv_tercModerately depriv.2|3	0.047 (0.041)	-0.014 (0.077)	-0.034 (0.038)	0.063** (0.022)	0.067* (0.029)
(G).ethnic_groupOther ethnic group:depriv_tercModerately depriv.3|4	-0.113. (0.058)	-0.156 (0.096)	-0.098 (0.06)	-0.102** (0.036)	-0.062 (0.051)
(G).ethnic_groupOther ethnic group:depriv_tercModerately depriv.4|5	0.034 (0.087)	-0.183 (0.135)	-0.059 (0.087)	-0.162** (0.062)	-0.049 (0.093)
(G).ethnic_groupMixed or multiple ethnic background:depriv_tercMost depriv.1|2	0.005 (0.03)	-0.023 (0.044)	0.034 (0.028)	0.017 (0.023)	-0.001 (0.022)
(G).ethnic_groupMixed or multiple ethnic background:depriv_tercMost depriv.2|3	0.014 (0.053)	0.079 (0.104)	0.046 (0.044)	0.072** (0.026)	0.076* (0.032)
(G).ethnic_groupMixed or multiple ethnic background:depriv_tercMost depriv.3|4	0.036 (0.086)	-0.001 (0.127)	0.008 (0.075)	-0.097* (0.047)	-0.044 (0.052)
(G).ethnic_groupMixed or multiple ethnic background:depriv_tercMost depriv.4|5	-0.463*** (0.134)	-0.258 (0.216)	-0.292** (0.11)	0.096 (0.097)	-0.003 (0.11)
(G).ethnic_groupAsian:depriv_tercMost depriv.1|2	0.044*** (0.013)	0.065*** (0.019)	0.027* (0.013)	-0.005 (0.01)	0.057*** (0.01)
(G).ethnic_groupAsian:depriv_tercMost depriv.2|3	0.105*** (0.023)	0.103* (0.045)	0.056** (0.021)	0.086*** (0.011)	0.029. (0.015)
(G).ethnic_groupAsian:depriv_tercMost depriv.3|4	-0.11** (0.035)	-0.192*** (0.057)	-0.125*** (0.035)	-0.034 (0.021)	-0.072* (0.03)
(G).ethnic_groupAsian:depriv_tercMost depriv.4|5	-0.145* (0.057)	-0.194* (0.097)	0.089 (0.062)	-0.067 (0.041)	-0.117. (0.061)
(G).ethnic_groupBlack:depriv_tercMost depriv.1|2	0.173*** (0.026)	0.27*** (0.038)	0.151*** (0.026)	0.106*** (0.019)	0.078*** (0.021)
(G).ethnic_groupBlack:depriv_tercMost depriv.2|3	0.116* (0.048)	0.134 (0.099)	0.074 (0.045)	0.147*** (0.023)	0.052 (0.036)
(G).ethnic_groupBlack:depriv_tercMost depriv.3|4	0.131. (0.077)	-0.181. (0.108)	0.135. (0.078)	-0.065 (0.04)	0.011 (0.063)
(G).ethnic_groupBlack:depriv_tercMost depriv.4|5	-0.169. (0.095)	-0.759*** (0.157)	-0.245* (0.101)	0.044 (0.079)	0.265* (0.134)
(G).ethnic_groupOther ethnic group:depriv_tercMost depriv.1|2	0.034 (0.022)	0.017 (0.03)	0.069** (0.021)	0.047** (0.017)	0.071*** (0.018)
(G).ethnic_groupOther ethnic group:depriv_tercMost depriv.2|3	0.093* (0.037)	0.085 (0.07)	0.047 (0.034)	0.1*** (0.02)	0.086** (0.027)
(G).ethnic_groupOther ethnic group:depriv_tercMost depriv.3|4	-0.244*** (0.053)	-0.189* (0.088)	-0.141** (0.055)	-0.139*** (0.032)	-0.138** (0.047)
(G).ethnic_groupOther ethnic group:depriv_tercMost depriv.4|5	-0.102 (0.08)	-0.364** (0.126)	-0.269*** (0.08)	-0.21*** (0.057)	-0.028 (0.086)

## Sheet: Model 7
LL	-1448080	-709568	-1591963	-2372093	-2124661
AIC	2896655	1419631	3184419	4744680	4249816
Standar error in parentheses, *pv<0.05, **pv<0.01, ***pv<0.001
Variable	mobility	self_care	usual_act	pain	anxiety
Alzheimer’s disease or dementia	0.289*** (0.018)	0.876*** (0.019)	0.726*** (0.018)	-0.084*** (0.018)	0.472*** (0.018)
Angina or long-term heart problem	0.481*** (0.006)	0.339*** (0.008)	0.527*** (0.006)	0.292*** (0.005)	0.278*** (0.006)
Arthritis or long-term joint problem	1.237*** (0.004)	0.878*** (0.005)	1.132*** (0.004)	1.408*** (0.004)	0.285*** (0.004)
Asthma or long-term chest problem	0.232*** (0.004)	0.154*** (0.006)	0.246*** (0.004)	0.09*** (0.003)	0.116*** (0.003)
Blindness or severe visual impairment	0.615*** (0.01)	0.609*** (0.011)	0.682*** (0.01)	0.169*** (0.01)	0.284*** (0.01)
Cancer in the last 5 years	0.35*** (0.006)	0.411*** (0.007)	0.531*** (0.005)	0.328*** (0.005)	0.306*** (0.005)
Deafness or severe hearing impairment	0.195*** (0.007)	0.165*** (0.01)	0.194*** (0.007)	0.155*** (0.006)	0.179*** (0.007)
Diabetes	0.364*** (0.005)	0.307*** (0.007)	0.299*** (0.005)	0.213*** (0.004)	0.176*** (0.005)
Epilepsy	0.496*** (0.007)	0.678*** (0.008)	0.522*** (0.007)	0.119*** (0.007)	0.246*** (0.007)
High blood pressure	0.13*** (0.004)	-0.03*** (0.006)	0.07*** (0.004)	0.066*** (0.003)	0.11*** (0.003)
Kidney or liver disease	0.339*** (0.006)	0.297*** (0.007)	0.343*** (0.006)	0.323*** (0.006)	0.23*** (0.006)
Long-term back problem	1.004*** (0.004)	0.819*** (0.005)	1.103*** (0.004)	1.436*** (0.003)	0.377*** (0.004)
Long-term mental health problem	0.477*** (0.004)	0.83*** (0.005)	1.049*** (0.004)	0.306*** (0.004)	1.77*** (0.004)
Long-term neurological problem	1.138*** (0.005)	1.072*** (0.005)	1.127*** (0.005)	0.985*** (0.005)	0.556*** (0.005)
Another long-term condition	0.616*** (0.003)	0.623*** (0.004)	0.741*** (0.003)	0.695*** (0.003)	0.436*** (0.003)
Activities limited today - Yes, limited a little	0.435*** (0.002)	0.247*** (0.003)	0.518*** (0.002)	0.581*** (0.002)	0.307*** (0.002)
Activities limited today - Yes, limited a lot	0.979*** (0.004)	0.894*** (0.004)	1.127*** (0.004)	1.028*** (0.004)	0.613*** (0.004)
Angina or long-term heart problem and Arthritis or long-term joint problem	-0.315*** (0.009)	-0.181*** (0.011)	-0.342*** (0.009)	-0.187*** (0.009)	-0.09*** (0.009)
Angina or long-term heart problem and Diabetes	-0.01 (0.01)	-0.048*** (0.012)	-0.039*** (0.01)	0.015 (0.01)	-0.068*** (0.01)
Angina or long-term heart problem and High blood pressure	-0.031*** (0.008)	0.01 (0.011)	-0.027*** (0.008)	0.015* (0.008)	-0.016. (0.008)
Arthritis or long-term joint problem and Asthma or long-term chest problem	-0.017* (0.008)	0.083*** (0.01)	-0.018* (0.008)	0.047*** (0.007)	0.056*** (0.008)
Arthritis or long-term joint problem and Deafness or severe hearing impairment	-0.207*** (0.01)	-0.153*** (0.013)	-0.214*** (0.01)	-0.151*** (0.01)	-0.081*** (0.011)
Arthritis or long-term joint problem and Diabetes	-0.085*** (0.011)	-0.029* (0.013)	-0.065*** (0.011)	-0.011 (0.011)	0.044*** (0.011)
Arthritis or long-term joint problem and High blood pressure	0.015* (0.007)	0.095*** (0.009)	0.034*** (0.007)	0.032*** (0.006)	0.018** (0.007)
Arthritis or long-term joint problem and Long-term back problem	-0.553*** (0.007)	-0.26*** (0.008)	-0.506*** (0.007)	-0.798*** (0.006)	0.031*** (0.007)
Arthritis or long-term joint problem and Long-term mental health problem	-0.21*** (0.009)	-0.331*** (0.009)	-0.505*** (0.008)	-0.05*** (0.008)	-0.199*** (0.008)
Arthritis or long-term joint problem and Another long-term condition	-0.307*** (0.006)	-0.237*** (0.007)	-0.321*** (0.006)	-0.329*** (0.006)	-0.086*** (0.006)
Asthma or long-term chest problem and Diabetes	-0.006 (0.009)	-0.031** (0.011)	-0.031*** (0.009)	0.025** (0.009)	-0.016. (0.009)
Asthma or long-term chest problem and High blood pressure	0.129*** (0.008)	0.166*** (0.011)	0.139*** (0.008)	0.128*** (0.007)	0.054*** (0.008)
Asthma or long-term chest problem and Long-term back problem	-0.102*** (0.007)	-0.101*** (0.008)	-0.155*** (0.007)	-0.061*** (0.007)	-0.035*** (0.007)
Asthma or long-term chest problem and Another long-term condition	-0.08*** (0.007)	-0.067*** (0.008)	-0.108*** (0.007)	0.008 (0.006)	-0.052*** (0.006)
Cancer in the last 5 years and High blood pressure	-0.202*** (0.01)	-0.255*** (0.014)	-0.279*** (0.01)	-0.164*** (0.009)	-0.177*** (0.01)
Deafness or severe hearing impairment and High blood pressure	-0.036*** (0.011)	-0.04** (0.013)	-0.029** (0.011)	0.014 (0.01)	-0.06*** (0.011)
Diabetes and High blood pressure	0.027*** (0.008)	0.066*** (0.01)	0.05*** (0.008)	0.05*** (0.007)	-0.01 (0.007)
Diabetes and Long-term back problem	-0.046*** (0.008)	-0.053*** (0.01)	-0.09*** (0.008)	-0.023** (0.008)	0.003 (0.009)
Diabetes and Another long-term condition	0.042*** (0.009)	0.03** (0.01)	-0.008 (0.008)	0.007 (0.008)	-0.021* (0.009)
High blood pressure and Long-term back problem	-0.07*** (0.008)	0.03** (0.01)	-0.076*** (0.007)	-0.053*** (0.007)	0.032*** (0.008)
High blood pressure and Another long-term condition	-0.047*** (0.006)	-0.004 (0.008)	-0.072*** (0.006)	-0.071*** (0.005)	-0.09*** (0.006)
Long-term back problem and Long-term mental health problem	-0.146*** (0.008)	-0.308*** (0.009)	-0.517*** (0.008)	-0.023** (0.008)	-0.274*** (0.008)
Long-term back problem and Another long-term condition	-0.231*** (0.006)	-0.234*** (0.007)	-0.314*** (0.006)	-0.296*** (0.006)	-0.101*** (0.006)
Arthritis or long-term joint problem, Asthma or long-term chest problem and High blood pressure	-0.178*** (0.014)	-0.21*** (0.017)	-0.176*** (0.014)	-0.174*** (0.013)	-0.099*** (0.014)
Arthritis or long-term joint problem, Diabetes and High blood pressure	-0.101*** (0.015)	-0.121*** (0.017)	-0.083*** (0.015)	-0.126*** (0.014)	-0.074*** (0.015)
Arthritis or long-term joint problem, High blood pressure and Long-term back problem	0.081*** (0.012)	-0.025. (0.014)	0.081*** (0.012)	0.092*** (0.012)	-0.046*** (0.012)
(L).1|2	1.985*** (0.008)	2.653*** (0.011)	1.713*** (0.007)	0.858*** (0.006)	0.773*** (0.006)
(L).2|3	-0.347*** (0.013)	-0.801*** (0.023)	-0.148*** (0.011)	0.067*** (0.007)	-0.118*** (0.009)
(L).3|4	-0.542*** (0.02)	-0.828*** (0.029)	-0.424*** (0.017)	-0.044*** (0.012)	-0.111*** (0.014)
(L).4|5	-0.766*** (0.03)	-1.394*** (0.052)	-0.547*** (0.028)	-0.189*** (0.021)	-0.498*** (0.027)
(G).age_group35 to 44.1|2	-0.149*** (0.005)	-0.112*** (0.007)	-0.089*** (0.005)	-0.18*** (0.004)	0.015*** (0.004)
(G).age_group35 to 44.2|3	0.032** (0.01)	0.002 (0.018)	0.009 (0.008)	0.033*** (0.005)	0.036*** (0.005)
(G).age_group35 to 44.3|4	0.055*** (0.017)	0.192*** (0.024)	0.031* (0.013)	0.038*** (0.009)	0.047*** (0.008)
(G).age_group35 to 44.4|5	0.424*** (0.026)	0.429*** (0.041)	0.142*** (0.021)	0.067*** (0.016)	-0.055*** (0.016)
(G).age_group45 to 54.1|2	-0.39*** (0.005)	-0.26*** (0.007)	-0.239*** (0.005)	-0.428*** (0.004)	-0.006. (0.004)
(G).age_group45 to 54.2|3	0.091*** (0.009)	0.024 (0.016)	0.069*** (0.007)	0.122*** (0.005)	0.059*** (0.005)
(G).age_group45 to 54.3|4	0.151*** (0.015)	0.337*** (0.022)	0.083*** (0.012)	0.131*** (0.008)	0.061*** (0.008)
(G).age_group45 to 54.4|5	0.686*** (0.023)	0.674*** (0.038)	0.253*** (0.019)	0.168*** (0.015)	-0.014 (0.015)
(G).age_group55 to 64.1|2	-0.574*** (0.005)	-0.325*** (0.007)	-0.315*** (0.005)	-0.547*** (0.004)	0.068*** (0.004)
(G).age_group55 to 64.2|3	0.146*** (0.009)	0.022 (0.016)	0.099*** (0.007)	0.21*** (0.005)	0.055*** (0.005)
(G).age_group55 to 64.3|4	0.257*** (0.014)	0.421*** (0.021)	0.161*** (0.012)	0.213*** (0.008)	0.107*** (0.008)
(G).age_group55 to 64.4|5	0.829*** (0.023)	0.737*** (0.037)	0.289*** (0.019)	0.298*** (0.015)	0.051** (0.017)
(G).age_group65 to 74.1|2	-0.745*** (0.005)	-0.318*** (0.007)	-0.378*** (0.005)	-0.637*** (0.004)	0.21*** (0.004)
(G).age_group65 to 74.2|3	0.204*** (0.009)	0.068*** (0.016)	0.144*** (0.007)	0.27*** (0.005)	0.101*** (0.006)
(G).age_group65 to 74.3|4	0.378*** (0.014)	0.468*** (0.022)	0.238*** (0.012)	0.321*** (0.008)	0.181*** (0.01)
(G).age_group65 to 74.4|5	0.859*** (0.023)	0.604*** (0.039)	0.206*** (0.02)	0.381*** (0.015)	-0.021 (0.023)
(G).sexMale.1|2	-0.163*** (0.006)	-0.265*** (0.008)	-0.144*** (0.005)	-0.069*** (0.004)	0.017*** (0.004)
(G).sexMale.2|3	-0.057*** (0.011)	-0.134*** (0.019)	-0.129*** (0.009)	0.033*** (0.005)	-0.123*** (0.006)
(G).sexMale.3|4	-0.074*** (0.018)	-0.026 (0.025)	-0.057*** (0.014)	-0.006 (0.01)	-0.095*** (0.009)
(G).sexMale.4|5	-0.071* (0.029)	-0.004 (0.043)	-0.004 (0.022)	-0.011 (0.019)	-0.008 (0.016)
(G).ethnicAny other Mixed / multiple ethnic background.1|2	0.034 (0.021)	0.018 (0.027)	-0.009 (0.019)	-0.082*** (0.016)	-0.047** (0.016)
(G).ethnicAny other Mixed / multiple ethnic background.2|3	0.055 (0.034)	-0.112. (0.061)	0.089** (0.028)	0.05** (0.018)	0.039. (0.022)
(G).ethnicAny other Mixed / multiple ethnic background.3|4	-0.038 (0.051)	0.003 (0.063)	-0.082. (0.045)	0.052. (0.03)	-0.093** (0.033)
(G).ethnicAny other Mixed / multiple ethnic background.4|5	0.127. (0.066)	-0.028 (0.105)	-0.013 (0.063)	-0.143** (0.054)	-0.144* (0.059)
(G).ethnicAny other White background.1|2	0.174*** (0.005)	0.171*** (0.007)	0.172*** (0.005)	-0.025*** (0.004)	0.13*** (0.004)
(G).ethnicAny other White background.2|3	-0.013 (0.009)	-0.045** (0.016)	0.031*** (0.008)	0.056*** (0.004)	0.045*** (0.006)
(G).ethnicAny other White background.3|4	-0.085*** (0.014)	-0.351*** (0.021)	-0.075*** (0.012)	-0.025*** (0.008)	-0.13*** (0.01)
(G).ethnicAny other White background.4|5	-0.182*** (0.019)	-0.194*** (0.031)	-0.132*** (0.019)	0.03* (0.014)	0.012 (0.018)
(G).ethnicChinese.1|2	0.384*** (0.017)	0.441*** (0.028)	0.514*** (0.017)	0.034** (0.011)	0.093*** (0.011)
(G).ethnicChinese.2|3	0.113*** (0.032)	-0.087 (0.074)	0.079** (0.03)	0.205*** (0.012)	0.235*** (0.016)
(G).ethnicChinese.3|4	-0.123. (0.063)	-0.443*** (0.11)	-0.199** (0.062)	0.018 (0.03)	-0.091* (0.036)
(G).ethnicChinese.4|5	-0.599*** (0.111)	-0.156 (0.166)	-0.116 (0.103)	-0.221** (0.069)	0.176* (0.079)
(G).ethnicIrish.1|2	0.091*** (0.011)	-0.026. (0.015)	0.099*** (0.011)	0.109*** (0.01)	0.042*** (0.01)
(G).ethnicIrish.2|3	-0.095*** (0.019)	-0.045 (0.031)	-0.124*** (0.017)	-0.092*** (0.011)	-0.03* (0.014)
(G).ethnicIrish.3|4	-0.043. (0.024)	-0.018 (0.033)	-0.015 (0.022)	-0.017 (0.016)	0.004 (0.021)
(G).ethnicIrish.4|5	0.014 (0.032)	0.135* (0.058)	-0.024 (0.034)	0.036 (0.027)	0.028 (0.04)
(G).ethnicIndian.1|2	0.142*** (0.007)	0.099*** (0.01)	0.26*** (0.007)	0.101*** (0.006)	0.306*** (0.006)
(G).ethnicIndian.2|3	-0.028* (0.013)	-0.095*** (0.023)	-0.027* (0.012)	-0.001 (0.007)	0.017. (0.009)
(G).ethnicIndian.3|4	-0.031. (0.018)	-0.214*** (0.027)	-0.064*** (0.018)	-0.03** (0.011)	-0.183*** (0.017)
(G).ethnicIndian.4|5	-0.041 (0.026)	-0.135** (0.042)	-0.081** (0.028)	-0.005 (0.02)	-0.1** (0.032)
(G).ethnicAfrican.1|2	0.244*** (0.01)	0.22*** (0.013)	0.387*** (0.01)	0.106*** (0.007)	0.476*** (0.008)
(G).ethnicAfrican.2|3	-0.128*** (0.018)	-0.211*** (0.034)	-0.111*** (0.017)	-0.008 (0.009)	-0.062*** (0.013)
(G).ethnicAfrican.3|4	-0.15*** (0.026)	-0.327*** (0.038)	-0.202*** (0.026)	-0.152*** (0.016)	-0.279*** (0.023)
(G).ethnicAfrican.4|5	-0.131*** (0.034)	-0.129* (0.056)	-0.078* (0.037)	0.09*** (0.024)	-0.055 (0.039)
(G).ethnicAny other Asian background.1|2	0.121*** (0.01)	0.077*** (0.013)	0.228*** (0.009)	-0.004 (0.007)	0.233*** (0.008)
(G).ethnicAny other Asian background.2|3	0.069*** (0.016)	-0.044 (0.029)	0.032* (0.015)	0.099*** (0.008)	0.047*** (0.012)
(G).ethnicAny other Asian background.3|4	-0.098*** (0.025)	-0.254*** (0.035)	-0.185*** (0.025)	-0.161*** (0.016)	-0.333*** (0.021)
(G).ethnicAny other Asian background.4|5	-0.037 (0.034)	-0.097. (0.051)	-0.051 (0.034)	-0.013 (0.024)	-0.083* (0.033)
(G).ethnicWhite and Black Caribbean.1|2	-0.067** (0.02)	-0.047. (0.027)	-0.034. (0.02)	-0.073*** (0.017)	-0.041* (0.017)
(G).ethnicWhite and Black Caribbean.2|3	-0.007 (0.034)	0.047 (0.056)	0.053. (0.029)	0.023 (0.019)	0.022 (0.023)
(G).ethnicWhite and Black Caribbean.3|4	0.053 (0.048)	-0.035 (0.067)	-0.036 (0.044)	-0.096** (0.032)	0.002 (0.034)
(G).ethnicWhite and Black Caribbean.4|5	0.021 (0.065)	-0.066 (0.114)	-0.063 (0.065)	0.032 (0.05)	0.077 (0.058)
(G).ethnicArab.1|2	0 (0.022)	-0.066* (0.028)	0.1*** (0.022)	-0.032. (0.018)	0.049** (0.018)
(G).ethnicArab.2|3	0.059 (0.036)	-0.074 (0.06)	-0.024 (0.034)	-0.096*** (0.022)	-0.038 (0.027)
(G).ethnicArab.3|4	-0.02 (0.051)	-0.266*** (0.067)	-0.094* (0.047)	0.051. (0.03)	-0.294*** (0.041)
(G).ethnicArab.4|5	0.028 (0.062)	0.134 (0.084)	0.166** (0.059)	0.009 (0.047)	0.123* (0.057)
(G).ethnicAny other ethnic group.1|2	0.049*** (0.007)	-0.029** (0.009)	0.216*** (0.007)	0.028*** (0.006)	0.188*** (0.006)
(G).ethnicAny other ethnic group.2|3	-0.015 (0.012)	-0.002 (0.019)	-0.034** (0.011)	-0.005 (0.007)	0.013 (0.009)
(G).ethnicAny other ethnic group.3|4	-0.134*** (0.017)	-0.361*** (0.023)	-0.194*** (0.017)	-0.185*** (0.011)	-0.38*** (0.015)
(G).ethnicAny other ethnic group.4|5	-0.122*** (0.021)	-0.137*** (0.031)	-0.11*** (0.022)	0.01 (0.016)	-0.115*** (0.022)
(G).ethnicWhite and Asian.1|2	0.111*** (0.022)	0.02 (0.029)	0.1*** (0.02)	0.007 (0.017)	0.003 (0.016)
(G).ethnicWhite and Asian.2|3	0.045 (0.038)	0.036 (0.063)	0.031 (0.032)	0.052** (0.019)	0.103*** (0.023)
(G).ethnicWhite and Asian.3|4	-0.177** (0.062)	-0.117 (0.077)	0.031 (0.049)	-0.017 (0.035)	-0.002 (0.037)
(G).ethnicWhite and Asian.4|5	-0.035 (0.076)	-0.008 (0.129)	0.005 (0.078)	-0.074 (0.062)	-0.066 (0.071)
(G).ethnicAny other Black / African / Caribbean background.1|2	0.021 (0.017)	-0.004 (0.021)	0.166*** (0.017)	-0.029* (0.014)	0.238*** (0.014)
(G).ethnicAny other Black / African / Caribbean background.2|3	0.016 (0.027)	-0.058 (0.046)	-0.031 (0.026)	-0.022 (0.016)	-0.091*** (0.023)
(G).ethnicAny other Black / African / Caribbean background.3|4	-0.032 (0.038)	-0.107* (0.05)	-0.06 (0.037)	-0.059* (0.024)	-0.218*** (0.033)
(G).ethnicAny other Black / African / Caribbean background.4|5	-0.083. (0.048)	0.103 (0.075)	0.047 (0.051)	0.016 (0.037)	-0.095. (0.054)
(G).ethnicCaribbean.1|2	0.035** (0.012)	0.054*** (0.016)	0.155*** (0.012)	-0.068*** (0.01)	0.229*** (0.01)
(G).ethnicCaribbean.2|3	0.065*** (0.019)	-0.006 (0.034)	0 (0.018)	0.045*** (0.011)	0.006 (0.015)
(G).ethnicCaribbean.3|4	0.046. (0.027)	-0.04 (0.039)	-0.024 (0.027)	0.031. (0.017)	-0.091*** (0.025)
(G).ethnicCaribbean.4|5	-0.231*** (0.04)	-0.256*** (0.072)	-0.046 (0.042)	0.022 (0.03)	-0.073 (0.047)
(G).ethnicWhite and Black African.1|2	0.143*** (0.029)	0.051 (0.038)	0.173*** (0.028)	0.043. (0.023)	0.079*** (0.023)
(G).ethnicWhite and Black African.2|3	-0.124* (0.053)	-0.174* (0.088)	-0.04 (0.045)	-0.023 (0.027)	0.009 (0.033)
(G).ethnicWhite and Black African.3|4	0.041 (0.069)	0.076 (0.087)	0.025 (0.064)	-0.054 (0.044)	-0.088. (0.05)
(G).ethnicWhite and Black African.4|5	0.171. (0.1)	-0.264 (0.171)	0.03 (0.096)	0.23** (0.07)	0.021 (0.088)
(G).ethnicBangladeshi.1|2	-0.007 (0.014)	-0.043* (0.018)	0.061*** (0.014)	-0.179*** (0.012)	0.145*** (0.012)
(G).ethnicBangladeshi.2|3	0.177*** (0.022)	0.148*** (0.036)	0.127*** (0.02)	0.129*** (0.013)	0.126*** (0.017)
(G).ethnicBangladeshi.3|4	0.089** (0.034)	-0.313*** (0.05)	-0.051 (0.033)	-0.025 (0.021)	-0.314*** (0.031)
(G).ethnicBangladeshi.4|5	0.041 (0.052)	-0.108 (0.068)	0.059 (0.047)	0.03 (0.034)	-0.114* (0.048)
(G).ethnicPakistani.1|2	0.03*** (0.009)	-0.065*** (0.011)	0.087*** (0.009)	-0.037*** (0.007)	0.197*** (0.007)
(G).ethnicPakistani.2|3	0.026. (0.015)	0.046* (0.023)	0.022. (0.013)	0.006 (0.009)	0.036** (0.011)
(G).ethnicPakistani.3|4	0.013 (0.02)	-0.252*** (0.028)	-0.049* (0.019)	-0.055*** (0.013)	-0.261*** (0.018)
(G).ethnicPakistani.4|5	-0.041 (0.027)	-0.036 (0.04)	-0.021 (0.027)	0.042* (0.02)	-0.14*** (0.03)
(G).ethnicGypsy or Irish Traveller.1|2	-0.274*** (0.054)	-0.508*** (0.057)	-0.36*** (0.054)	-0.162** (0.054)	-0.124* (0.05)
(G).ethnicGypsy or Irish Traveller.2|3	-0.24** (0.091)	0.006 (0.109)	-0.059 (0.075)	-0.281*** (0.065)	-0.367*** (0.081)
(G).ethnicGypsy or Irish Traveller.3|4	0.125 (0.085)	0.18. (0.097)	0.105 (0.078)	-0.124. (0.069)	-0.274** (0.084)
(G).ethnicGypsy or Irish Traveller.4|5	0.275** (0.096)	0.26. (0.157)	0.215* (0.099)	0.121 (0.08)	0.094 (0.099)
(G).gp_visitIn the past 3 months.1|2	-0.113*** (0.003)	-0.163*** (0.004)	-0.154*** (0.003)	-0.117*** (0.002)	-0.133*** (0.002)
(G).gp_visitIn the past 3 months.2|3	-0.039*** (0.005)	0.062*** (0.009)	-0.037*** (0.004)	-0.06*** (0.003)	-0.07*** (0.003)
(G).gp_visitIn the past 3 months.3|4	0.027*** (0.007)	0.131*** (0.011)	0.025*** (0.007)	-0.036*** (0.004)	-0.021*** (0.006)
(G).gp_visitIn the past 3 months.4|5	0.274*** (0.011)	0.306*** (0.02)	0.132*** (0.011)	0.056*** (0.009)	0.09*** (0.012)
(G).gp_visitBetween 6 and 12 months ago.1|2	0.078*** (0.004)	0.091*** (0.006)	0.093*** (0.004)	0.085*** (0.003)	0.082*** (0.003)
(G).gp_visitBetween 6 and 12 months ago.2|3	-0.004 (0.007)	-0.06*** (0.014)	-0.003 (0.006)	0.021*** (0.003)	-0.004 (0.005)
(G).gp_visitBetween 6 and 12 months ago.3|4	-0.037*** (0.01)	-0.083*** (0.018)	-0.032** (0.01)	0.007 (0.007)	0.008 (0.009)
(G).gp_visitBetween 6 and 12 months ago.4|5	-0.155*** (0.017)	-0.182*** (0.033)	-0.105*** (0.019)	-0.038** (0.015)	-0.078*** (0.02)
(G).gp_visitMore than 12 months ago.1|2	0.181*** (0.004)	0.211*** (0.007)	0.229*** (0.004)	0.225*** (0.003)	0.182*** (0.003)
(G).gp_visitMore than 12 months ago.2|3	-0.003 (0.008)	-0.076*** (0.018)	-0.027*** (0.007)	0.025*** (0.004)	-0.029*** (0.005)
(G).gp_visitMore than 12 months ago.3|4	-0.092*** (0.014)	-0.226*** (0.025)	-0.113*** (0.013)	-0.004 (0.008)	-0.039*** (0.01)
(G).gp_visitMore than 12 months ago.4|5	-0.401*** (0.023)	-0.388*** (0.046)	-0.29*** (0.025)	-0.171*** (0.021)	-0.158*** (0.024)
(G).gp_visitI have never seen a GP from my GP surgery.1|2	0.234*** (0.016)	0.163*** (0.025)	0.333*** (0.015)	0.287*** (0.01)	0.229*** (0.011)
(G).gp_visitI have never seen a GP from my GP surgery.2|3	-0.14*** (0.033)	-0.24** (0.073)	-0.114*** (0.031)	-0.028* (0.014)	-0.081*** (0.018)
(G).gp_visitI have never seen a GP from my GP surgery.3|4	-0.43*** (0.063)	-0.688*** (0.109)	-0.325*** (0.06)	-0.16*** (0.034)	-0.056 (0.035)
(G).gp_visitI have never seen a GP from my GP surgery.4|5	-0.665*** (0.091)	-1.169*** (0.19)	-0.707*** (0.108)	-0.491*** (0.074)	-0.25** (0.08)
(G).nurse_visitIn the past 3 months.1|2	-0.026*** (0.003)	-0.06*** (0.004)	-0.02*** (0.003)	0.011*** (0.003)	0.02*** (0.003)
(G).nurse_visitIn the past 3 months.2|3	-0.03*** (0.005)	-0.018* (0.008)	-0.039*** (0.004)	-0.028*** (0.003)	-0.015*** (0.004)
(G).nurse_visitIn the past 3 months.3|4	-0.009 (0.006)	-0.016. (0.009)	-0.013* (0.006)	-0.012** (0.004)	-0.028*** (0.006)
(G).nurse_visitIn the past 3 months.4|5	0.001 (0.009)	0.003 (0.017)	0.006 (0.009)	-0.01 (0.007)	0.007 (0.011)
(G).nurse_visitBetween 6 and 12 months ago.1|2	0.016*** (0.004)	0.035*** (0.005)	0.006 (0.003)	-0.016*** (0.003)	-0.01** (0.003)
(G).nurse_visitBetween 6 and 12 months ago.2|3	0.009 (0.006)	-0.02. (0.011)	0.008 (0.005)	0.013*** (0.003)	-0.001 (0.004)
(G).nurse_visitBetween 6 and 12 months ago.3|4	0.009 (0.008)	-0.006 (0.013)	0.004 (0.008)	0.015** (0.005)	0.011. (0.007)
(G).nurse_visitBetween 6 and 12 months ago.4|5	-0.057*** (0.013)	-0.018 (0.024)	-0.048*** (0.013)	-0.022* (0.01)	-0.002 (0.014)
(G).nurse_visitMore than 12 months ago.1|2	0.044*** (0.004)	0.111*** (0.005)	0.034*** (0.003)	-0.021*** (0.003)	0.006* (0.003)
(G).nurse_visitMore than 12 months ago.2|3	0.051*** (0.006)	-0.011 (0.011)	0.015** (0.005)	0.038*** (0.003)	-0.012** (0.004)
(G).nurse_visitMore than 12 months ago.3|4	-0.027** (0.009)	-0.096*** (0.013)	-0.037*** (0.008)	0.034*** (0.005)	0.001 (0.007)
(G).nurse_visitMore than 12 months ago.4|5	-0.189*** (0.013)	-0.152*** (0.025)	-0.115*** (0.013)	-0.04*** (0.01)	-0.008 (0.013)
(G).nurse_visitI have never seen a nurse from my GP surgery.1|2	0.032*** (0.005)	0.061*** (0.008)	0.024*** (0.005)	0.027*** (0.004)	0.047*** (0.004)
(G).nurse_visitI have never seen a nurse from my GP surgery.2|3	-0.035*** (0.009)	-0.109*** (0.018)	-0.078*** (0.008)	-0.046*** (0.005)	-0.088*** (0.007)
(G).nurse_visitI have never seen a nurse from my GP surgery.3|4	-0.094*** (0.014)	-0.185*** (0.021)	-0.073*** (0.013)	-0.009 (0.009)	-0.083*** (0.01)
(G).nurse_visitI have never seen a nurse from my GP surgery.4|5	-0.31*** (0.021)	-0.284*** (0.036)	-0.209*** (0.02)	-0.06*** (0.016)	-0.034. (0.018)
(G).get_appYes.1|2	0.099*** (0.003)	0.051*** (0.004)	0.123*** (0.003)	0.167*** (0.003)	0.116*** (0.003)
(G).get_appYes.2|3	-0.015** (0.005)	-0.011 (0.009)	-0.042*** (0.005)	0.059*** (0.003)	0.046*** (0.004)
(G).get_appYes.3|4	-0.075*** (0.007)	-0.081*** (0.01)	-0.035*** (0.007)	-0.018*** (0.005)	0.042*** (0.006)
(G).get_appYes.4|5	-0.139*** (0.01)	-0.142*** (0.018)	-0.113*** (0.01)	-0.067*** (0.008)	-0.012 (0.011)
(G).get_appYes, but I had to call back closer to or on the day I wanted the appointment.1|2	0.004 (0.004)	-0.006 (0.005)	0.012** (0.004)	0.036*** (0.004)	-0.003 (0.003)
(G).get_appYes, but I had to call back closer to or on the day I wanted the appointment.2|3	0.02** (0.007)	0.037** (0.011)	0.02*** (0.006)	0.057*** (0.004)	0.047*** (0.005)
(G).get_appYes, but I had to call back closer to or on the day I wanted the appointment.3|4	0.018* (0.009)	-0.017 (0.013)	0.027** (0.008)	0.015** (0.006)	0.041*** (0.007)
(G).get_appYes, but I had to call back closer to or on the day I wanted the appointment.4|5	-0.019 (0.013)	-0.004 (0.023)	0.012 (0.013)	-0.007 (0.009)	0.05*** (0.013)
(G).practice_size_q2.1|2	0.016*** (0.005)	0.028*** (0.006)	0.008. (0.005)	-0.007. (0.004)	-0.004 (0.004)
(G).practice_size_q2.2|3	0.012 (0.008)	-0.007 (0.013)	0.007 (0.007)	0.019*** (0.004)	0.019** (0.006)
(G).practice_size_q2.3|4	-0.013 (0.01)	0.005 (0.014)	0.008 (0.01)	0.009 (0.007)	0.025** (0.009)
(G).practice_size_q2.4|5	-0.036** (0.014)	-0.059* (0.024)	-0.018 (0.014)	0 (0.011)	-0.021 (0.016)
(G).practice_size_q3.1|2	0.032*** (0.004)	0.059*** (0.006)	0.019*** (0.004)	-0.007. (0.004)	-0.01** (0.004)
(G).practice_size_q3.2|3	0.021** (0.007)	0.006 (0.012)	0.012. (0.007)	0.031*** (0.004)	0.024*** (0.006)
(G).practice_size_q3.3|4	-0.026** (0.01)	-0.01 (0.014)	0.017. (0.009)	0.009 (0.006)	0.025** (0.008)
(G).practice_size_q3.4|5	-0.053*** (0.013)	-0.069** (0.023)	-0.03* (0.014)	0 (0.011)	-0.016 (0.015)
(G).practice_size_q4.1|2	0.033*** (0.004)	0.065*** (0.006)	0.012** (0.004)	-0.014*** (0.004)	-0.018*** (0.004)
(G).practice_size_q4.2|3	0.019** (0.007)	-0.008 (0.012)	0.02** (0.006)	0.039*** (0.004)	0.036*** (0.005)
(G).practice_size_q4.3|4	-0.017. (0.009)	-0.012 (0.013)	0.002 (0.009)	0.014* (0.006)	0.034*** (0.008)
(G).practice_size_q4.4|5	-0.066*** (0.013)	-0.091*** (0.022)	-0.029* (0.013)	-0.002 (0.01)	-0.022 (0.015)
(G).practice_size_q5.1|2	0.038*** (0.004)	0.081*** (0.005)	0.009* (0.004)	-0.02*** (0.004)	-0.024*** (0.004)
(G).practice_size_q5.2|3	0.021** (0.007)	-0.012 (0.011)	0.027*** (0.006)	0.044*** (0.004)	0.036*** (0.005)
(G).practice_size_q5.3|4	-0.018* (0.009)	-0.018 (0.013)	0.022* (0.009)	0.019** (0.006)	0.059*** (0.008)
(G).practice_size_q5.4|5	-0.078*** (0.012)	-0.122*** (0.022)	-0.043*** (0.013)	-0.017. (0.01)	-0.014 (0.014)
(G).depriv_tercModerately depriv.1|2	-0.137*** (0.003)	-0.191*** (0.004)	-0.12*** (0.002)	-0.073*** (0.002)	-0.072*** (0.002)
(G).depriv_tercModerately depriv.2|3	-0.027*** (0.004)	0.007 (0.008)	-0.026*** (0.004)	-0.05*** (0.002)	-0.035*** (0.003)
(G).depriv_tercModerately depriv.3|4	0.028*** (0.006)	0.111*** (0.011)	0.035*** (0.006)	-0.021*** (0.004)	-0.02*** (0.005)
(G).depriv_tercModerately depriv.4|5	0.172*** (0.01)	0.239*** (0.02)	0.118*** (0.01)	0.04*** (0.008)	0.027* (0.012)
(G).depriv_tercMost depriv.1|2	-0.338*** (0.003)	-0.443*** (0.004)	-0.28*** (0.003)	-0.167*** (0.002)	-0.17*** (0.002)
(G).depriv_tercMost depriv.2|3	-0.054*** (0.004)	0.046*** (0.008)	-0.066*** (0.004)	-0.123*** (0.002)	-0.097*** (0.003)
(G).depriv_tercMost depriv.3|4	0.081*** (0.006)	0.236*** (0.01)	0.078*** (0.006)	-0.053*** (0.004)	-0.093*** (0.005)
(G).depriv_tercMost depriv.4|5	0.379*** (0.009)	0.479*** (0.018)	0.231*** (0.009)	0.12*** (0.008)	0.07*** (0.011)
(G).time_fe4.1|2	0.071*** (0.004)	0.032*** (0.006)	0.069*** (0.004)	0.051*** (0.004)	0.012*** (0.004)
(G).time_fe4.2|3	-0.011 (0.007)	-0.012 (0.013)	-0.006 (0.006)	0.002 (0.004)	0.002 (0.005)
(G).time_fe4.3|4	-0.011 (0.01)	-0.003 (0.014)	-0.015 (0.009)	-0.001 (0.006)	0.007 (0.008)
(G).time_fe4.4|5	0.001 (0.014)	0.047. (0.026)	-0.002 (0.014)	-0.009 (0.011)	0.034* (0.016)
(G).time_fe5.1|2	0.008. (0.004)	0.009 (0.006)	0.012** (0.004)	0.005 (0.004)	0.004 (0.004)
(G).time_fe5.2|3	-0.011 (0.007)	-0.032* (0.013)	-0.008 (0.006)	-0.009* (0.004)	-0.011. (0.005)
(G).time_fe5.3|4	0.008 (0.01)	-0.004 (0.015)	0.003 (0.009)	0.005 (0.007)	-0.003 (0.009)
(G).time_fe5.4|5	-0.004 (0.014)	-0.011 (0.027)	0.014 (0.015)	0.006 (0.012)	0.022 (0.017)
(G).time_fe6.1|2	0.066*** (0.004)	0.031*** (0.006)	0.052*** (0.004)	0.02*** (0.004)	-0.005 (0.004)
(G).time_fe6.2|3	-0.005 (0.007)	-0.003 (0.013)	-0.002 (0.006)	0.017*** (0.004)	0.001 (0.005)
(G).time_fe6.3|4	-0.012 (0.01)	-0.009 (0.015)	-0.004 (0.009)	0.009 (0.007)	0.016. (0.009)
(G).time_fe6.4|5	-0.016 (0.014)	-0.04 (0.027)	0.005 (0.015)	-0.008 (0.012)	0.04* (0.017)
(G).time_fe7.1|2	0.002 (0.005)	0.019** (0.006)	0.017*** (0.004)	0.005 (0.004)	0.016*** (0.004)
(G).time_fe7.2|3	0.018* (0.007)	-0.01 (0.013)	-0.015* (0.007)	-0.009* (0.004)	-0.026*** (0.006)
(G).time_fe7.3|4	0.008 (0.01)	-0.024 (0.015)	0.003 (0.01)	0.003 (0.007)	0.017. (0.009)
(G).time_fe7.4|5	0.001 (0.015)	-0.006 (0.027)	0.006 (0.015)	-0.018 (0.012)	0.007 (0.017)
(G).time_fe8.1|2	0.067*** (0.005)	0.032*** (0.006)	0.069*** (0.004)	0.04*** (0.004)	0.006. (0.004)
(G).time_fe8.2|3	0.015* (0.007)	0.009 (0.013)	0 (0.007)	-0.002 (0.004)	-0.015** (0.005)
(G).time_fe8.3|4	-0.012 (0.01)	-0.025. (0.015)	0.007 (0.01)	0.021** (0.007)	0.029*** (0.009)
(G).time_fe8.4|5	-0.054*** (0.014)	-0.039 (0.027)	-0.019 (0.015)	-0.02. (0.012)	0.016 (0.017)
(G).time_fe9.1|2	0.003 (0.005)	0.019** (0.006)	0.012** (0.004)	0.002 (0.004)	0.005 (0.004)
(G).time_fe9.2|3	0.011 (0.007)	-0.021 (0.013)	-0.012. (0.007)	-0.02*** (0.004)	-0.021*** (0.006)
(G).time_fe9.3|4	0.021* (0.01)	-0.036* (0.015)	0.003 (0.01)	0.011. (0.007)	0.029** (0.009)
(G).time_fe9.4|5	-0.032* (0.015)	-0.049. (0.027)	-0.002 (0.015)	-0.03* (0.012)	0.021 (0.017)
(G).time_fe10.1|2	0.054*** (0.005)	0.028*** (0.006)	0.048*** (0.004)	0.003 (0.004)	-0.027*** (0.004)
(G).time_fe10.2|3	-0.004 (0.007)	-0.018 (0.013)	-0.008 (0.007)	-0.001 (0.004)	-0.012* (0.006)
(G).time_fe10.3|4	0.002 (0.01)	-0.024 (0.015)	-0.006 (0.01)	0.011. (0.007)	0.028** (0.009)
(G).time_fe10.4|5	-0.048** (0.015)	-0.071** (0.027)	-0.008 (0.015)	-0.021. (0.012)	0.021 (0.017)
(G).time_fe11.1|2	0.07*** (0.004)	0.022*** (0.005)	0.065*** (0.004)	0.004 (0.003)	-0.055*** (0.003)
(G).time_fe11.2|3	-0.005 (0.006)	-0.011 (0.011)	0 (0.006)	-0.001 (0.004)	-0.008. (0.005)
(G).time_fe11.3|4	0.018* (0.009)	-0.032* (0.013)	-0.004 (0.008)	0.012* (0.006)	0.027*** (0.007)
(G).time_fe11.4|5	-0.044*** (0.013)	-0.002 (0.023)	-0.013 (0.013)	-0.019. (0.01)	0.019 (0.014)
(G).age_group35 to 44:sexMale.1|2	0.057*** (0.007)	0.1*** (0.01)	0.06*** (0.007)	0.011* (0.005)	0.002 (0.005)
(G).age_group35 to 44:sexMale.2|3	0.04** (0.014)	0.136*** (0.024)	0.084*** (0.011)	0.026*** (0.007)	0.024** (0.008)
(G).age_group35 to 44:sexMale.3|4	0.054* (0.023)	0.032 (0.032)	0.051** (0.018)	0.01 (0.013)	0.011 (0.012)
(G).age_group35 to 44:sexMale.4|5	0.01 (0.035)	-0.021 (0.054)	-0.025 (0.029)	-0.044. (0.023)	0.072** (0.023)
(G).age_group45 to 54:sexMale.1|2	0.107*** (0.007)	0.156*** (0.01)	0.106*** (0.006)	0.082*** (0.005)	0.05*** (0.005)
(G).age_group45 to 54:sexMale.2|3	0.003 (0.013)	0.132*** (0.022)	0.055*** (0.011)	-0.027*** (0.006)	0.008 (0.008)
(G).age_group45 to 54:sexMale.3|4	0.054** (0.021)	0.03 (0.029)	0.061*** (0.017)	-0.01 (0.012)	0.035** (0.012)
(G).age_group45 to 54:sexMale.4|5	0.017 (0.032)	-0.016 (0.049)	-0.027 (0.026)	0.009 (0.021)	0.099*** (0.021)
(G).age_group55 to 64:sexMale.1|2	0.091*** (0.007)	0.148*** (0.01)	0.071*** (0.007)	0.077*** (0.006)	0.091*** (0.005)
(G).age_group55 to 64:sexMale.2|3	0.001 (0.013)	0.142*** (0.022)	0.075*** (0.011)	-0.055*** (0.007)	0.021** (0.008)
(G).age_group55 to 64:sexMale.3|4	0.053** (0.02)	0.042 (0.028)	0.05** (0.016)	-0.013 (0.012)	0.052*** (0.012)
(G).age_group55 to 64:sexMale.4|5	0.114*** (0.031)	0.068 (0.049)	-0.022 (0.026)	0 (0.021)	0.096*** (0.023)
(G).age_group65 to 74:sexMale.1|2	0.092*** (0.007)	0.137*** (0.01)	0.079*** (0.007)	0.122*** (0.006)	0.174*** (0.006)
(G).age_group65 to 74:sexMale.2|3	-0.014 (0.013)	0.152*** (0.022)	0.082*** (0.011)	-0.054*** (0.007)	0.017* (0.009)
(G).age_group65 to 74:sexMale.3|4	0.045* (0.02)	0.021 (0.029)	0.066*** (0.016)	-0.012 (0.012)	0.063*** (0.014)
(G).age_group65 to 74:sexMale.4|5	0.111*** (0.031)	0.099* (0.051)	-0.026 (0.027)	0.005 (0.022)	0.077* (0.033)

## Sheet: Std. coef.
	Condition	mobility	self_care	usual_act	pain	anxiety
Alzheimer’s disease or dementia	Alzheimer’s disease or dementia	0.046	0.13	0.104	-0.015	0.093
Angina or long-term heart problem	Angina or long-term heart problem	0.077	0.051	0.076	0.052	0.055
Arthritis or long-term joint problem	Arthritis or long-term joint problem	0.198	0.131	0.162	0.252	0.057
Asthma or long-term chest problem	Asthma or long-term chest problem	0.038	0.024	0.036	0.016	0.024
Blindness or severe visual impairment	Blindness or severe visual impairment	0.098	0.09	0.097	0.03	0.056
Cancer in the last 5 years	Cancer in the last 5 years	0.056	0.061	0.076	0.059	0.06
Deafness or severe hearing impairment	Deafness or severe hearing impairment	0.032	0.025	0.028	0.028	0.036
Diabetes	Diabetes	0.059	0.046	0.043	0.038	0.035
Epilepsy	Epilepsy	0.08	0.101	0.075	0.021	0.049
High blood pressure	High blood pressure	0.021	-0.004	0.01	0.012	0.022
Kidney or liver disease	Kidney or liver disease	0.053	0.044	0.048	0.058	0.045
Long-term back problem	Long-term back problem	0.16	0.121	0.158	0.257	0.074
Long-term mental health problem	Long-term mental health problem	0.077	0.124	0.151	0.055	0.35
Long-term neurological problem	Long-term neurological problem	0.182	0.159	0.161	0.176	0.11
Another long-term condition	Another long-term condition	0.099	0.093	0.106	0.124	0.086
st_condYes, limited a little	st_condYes, limited a little	0.069	0.036	0.074	0.104	0.06
st_condYes, limited a lot	st_condYes, limited a lot	0.156	0.132	0.161	0.184	0.12
heart:arthritis	Angina or long-term heart problem:Arthritis or long-term joint problem	-0.051	-0.027	-0.049	-0.034	-0.018
heart:diabetes	Angina or long-term heart problem and Diabetes	-0.002	-0.007	-0.006	0.003	-0.013
heart:hypertension	Angina or long-term heart problem and High blood pressure	-0.005	0.001	-0.004	0.003	-0.003
arthritis:asthma	Arthritis or long-term joint problem and Asthma or long-term chest problem	-0.003	0.012	-0.003	0.008	0.01
arthritis:deafness	Arthritis or long-term joint problem and Deafness or severe hearing impairment	-0.034	-0.023	-0.031	-0.027	-0.017
arthritis:diabetes	Arthritis or long-term joint problem and Diabetes	-0.014	-0.004	-0.01	-0.002	0.008
arthritis:hypertension	Arthritis or long-term joint problem and High blood pressure	0.002	0.014	0.005	0.006	0.003
arthritis:back	Arthritis or long-term joint problem and Long-term back problem	-0.088	-0.038	-0.072	-0.143	0.006
arthritis:mental_health	Arthritis or long-term joint problem and Long-term mental health problem	-0.034	-0.05	-0.073	-0.009	-0.04
arthritis:other	Arthritis or long-term joint problem and Another long-term condition	-0.049	-0.035	-0.046	-0.059	-0.017
asthma:diabetes	Asthma or long-term chest problem and Diabetes	-0.001	-0.005	-0.005	0.005	-0.003
asthma:hypertension	Asthma or long-term chest problem and High blood pressure	0.02	0.024	0.019	0.023	0.01
asthma:back	Asthma or long-term chest problem and Long-term back problem	-0.016	-0.015	-0.022	-0.011	-0.007
asthma:other	Asthma or long-term chest problem and Another long-term condition	-0.013	-0.01	-0.016	0.001	-0.011
cancer:hypertension	Cancer in the last 5 years and High blood pressure	-0.032	-0.038	-0.04	-0.029	-0.035
deafness:hypertension	Deafness or severe hearing impairment and High blood pressure	-0.006	-0.006	-0.004	0.002	-0.012
diabetes:hypertension	Diabetes and High blood pressure	0.004	0.009	0.007	0.009	-0.002
diabetes:back	Diabetes and Long-term back problem	-0.007	-0.008	-0.013	-0.004	0.001
diabetes:other	Diabetes and Another long-term condition	0.007	0.004	-0.001	0.001	-0.004
hypertension:back	High blood pressure and Long-term back problem	-0.011	0.005	-0.011	-0.01	0.006
hypertension:other	High blood pressure and Another long-term condition	-0.008	-0.001	-0.01	-0.013	-0.018
back:mental_health	Long-term back problem and Long-term mental health problem	-0.024	-0.046	-0.074	-0.004	-0.054
back:other	Long-term back problem and Another long-term condition	-0.037	-0.035	-0.045	-0.053	-0.02
arthritis:asthma:hypertension	Arthritis, Asthma, and High blood pressure	-0.028	-0.031	-0.025	-0.031	-0.019
arthritis:diabetes:hypertension	Arthritis, Diabetes, and High blood pressure	-0.016	-0.018	-0.012	-0.022	-0.014
arthritis:hypertension:back	Arthritis, High blood pressure, and Long-term back problem	0.013	-0.004	0.012	0.016	-0.009

[truncated: 3 more sheets: PE - Sex, PE - Age, EG - Freq]
